# Supplementary material for: Effects of drought on the abundance and distribution of non-breeding shorebirds in central California, USA
Source: PLoS One. 2020 Oct 21;15(10):e0240931. doi: 10.1371/journal.pone.0240931 (PMC7577470; doi:10.1371/journal.pone.0240931)
Supplement: S1 Dataset — Dataset used for summaries and analyses of shorebird abundance and habitat availability in central California. Each line in the dataset represents an individual survey at a survey unit. Columns are composed of factors related to the survey unit and results from the survey, including counts of shorebirds and an estimated proportion of the survey unit that was flooded. (CSV) [file pone.0240931.s010.csv]

Region	Sub-region	Land cover type	Survey unit ID	Survey unit area in km2	Survey Year	Drought year	Extreme drought year	Proportion flooded of survey unit	Total shorebirds	Black-necked stilts	Killdeers	Total dowitchers	Total yellowlegs	Total least sandpipers	Total dunlins	Total western sandpipers	Total unidentified mixed species
Central Valley	Sacramento Valley	Rice Field	75437	0.081367108	2011	no	no	0	8	0	8	0	0	0	0	0	0
Central Valley	Sacramento Valley	Rice Field	75438	0.081367084	2011	no	no	0.25	0	0	0	0	0	0	0	0	0
Central Valley	Sacramento Valley	Rice Field	75439	0.08136707	2011	no	no	0.5	11	0	11	0	0	0	0	0	0
Central Valley	Sacramento Valley	Rice Field	75440	0.081367048	2011	no	no	0.5	1	0	1	0	0	0	0	0	0
Central Valley	Sacramento Valley	Rice Field	75441	0.08136711	2011	no	no	0.9	0	0	0	0	0	0	0	0	0
Central Valley	Sacramento Valley	Rice Field	75442	0.081367085	2011	no	no	0.75	26	3	2	2	2	17	0	0	0
Central Valley	Sacramento Valley	Rice Field	75443	0.081367151	2011	no	no	1	131	12	0	118	1	0	0	0	0
Central Valley	Sacramento Valley	Rice Field	75444	0.081367099	2011	no	no	1	0	0	0	0	0	0	0	0	0
Central Valley	Sacramento Valley	Rice Field	75445	0.081367121	2011	no	no	0.75	0	0	0	0	0	0	0	0	0
Central Valley	Sacramento Valley	Rice Field	75446	0.081367054	2011	no	no	0.5	0	0	0	0	0	0	0	0	0
Central Valley	Sacramento Valley	Rice Field	75447	0.081367117	2011	no	no	0.25	110	0	21	0	0	36	0	0	0
Central Valley	Sacramento Valley	Rice Field	75448	0.081367137	2011	no	no	0.5	11	0	6	0	0	0	0	0	0
Central Valley	Sacramento Valley	Rice Field	75449	0.081367131	2011	no	no	0.5	140	0	18	6	0	0	75	0	0
Central Valley	Sacramento Valley	Rice Field	75450	0.081367133	2011	no	no	1	368	0	13	0	5	0	350	0	0
Central Valley	Sacramento Valley	Rice Field	75451	0.081367056	2011	no	no	0.75	2	0	2	0	0	0	0	0	0
Central Valley	Sacramento Valley	Rice Field	75452	0.081367125	2011	no	no	0.5	212	0	27	0	0	120	65	0	0
Central Valley	Sacramento Valley	Rice Field	75453	0.081367111	2011	no	no	0.75	1	0	1	0	0	0	0	0	0
Central Valley	Sacramento Valley	Rice Field	75454	0.081367088	2011	no	no	0	2	0	2	0	0	0	0	0	0
Central Valley	Sacramento Valley	Rice Field	75455	0.081367119	2011	no	no	0.75	0	0	0	0	0	0	0	0	0
Central Valley	Sacramento Valley	Rice Field	75456	0.081367038	2011	no	no	0.75	2	0	2	0	0	0	0	0	0
Central Valley	Sacramento Valley	Rice Field	75457	0.0813671	2011	no	no	0	0	0	0	0	0	0	0	0	0
Central Valley	Sacramento Valley	Rice Field	75458	0.081367075	2011	no	no	0.85	0	0	0	0	0	0	0	0	0
Central Valley	Sacramento Valley	Rice Field	75459	0.081367125	2011	no	no	0	0	0	0	0	0	0	0	0	0
Central Valley	Sacramento Valley	Rice Field	75460	0.081367137	2011	no	no	0	0	0	0	0	0	0	0	0	0
Central Valley	Sacramento Valley	Rice Field	75461	0.081367093	2011	no	no	0	0	0	0	0	0	0	0	0	0
Central Valley	Sacramento Valley	Other Suitable	75462	0.081367103	2011	no	no	0	0	0	0	0	0	0	0	0	0
Central Valley	Sacramento Valley	Rice Field	75463	0.081367082	2011	no	no	0.05	6	0	6	0	0	0	0	0	0
Central Valley	Sacramento Valley	Rice Field	75464	0.081367077	2011	no	no	0	0	0	0	0	0	0	0	0	0
Central Valley	Sacramento Valley	Rice Field	75465	0.081367077	2011	no	no	0	0	0	0	0	0	0	0	0	0
Central Valley	Sacramento Valley	Rice Field	75466	0.081367137	2011	no	no	0	0	0	0	0	0	0	0	0	0
Central Valley	Sacramento Valley	Rice Field	75467	0.081367082	2011	no	no	0	0	0	0	0	0	0	0	0	0
Central Valley	Sacramento Valley	Rice Field	75468	0.081367093	2011	no	no	0	0	0	0	0	0	0	0	0	0
Central Valley	Sacramento Valley	Rice Field	75469	0.081367037	2011	no	no	0	0	0	0	0	0	0	0	0	0
Central Valley	Sacramento Valley	Rice Field	75470	0.081367064	2011	no	no	0	0	0	0	0	0	0	0	0	0
Central Valley	Sacramento Valley	Other Suitable	75471	0.081367068	2011	no	no	0	0	0	0	0	0	0	0	0	0
Central Valley	Sacramento Valley	Rice Field	75472	0.081367122	2011	no	no	0	0	0	0	0	0	0	0	0	0
Central Valley	Sacramento Valley	Rice Field	75473	0.081367107	2011	no	no	0	0	0	0	0	0	0	0	0	0
Central Valley	Sacramento Valley	Rice Field	75474	0.081367043	2011	no	no	0	0	0	0	0	0	0	0	0	0
Central Valley	Sacramento Valley	Rice Field	75475	0.081367028	2011	no	no	0.25	12	0	0	0	12	0	0	0	0
Central Valley	Sacramento Valley	Rice Field	75476	0.081367077	2011	no	no	0	0	0	0	0	0	0	0	0	0
Central Valley	Sacramento Valley	Rice Field	75477	0.081367072	2011	no	no	0	0	0	0	0	0	0	0	0	0
Central Valley	Sacramento Valley	Rice Field	75478	0.081367096	2011	no	no	0	0	0	0	0	0	0	0	0	0
Central Valley	Sacramento Valley	Rice Field	75479	0.081367082	2011	no	no	0.25	3	0	3	0	0	0	0	0	0
Central Valley	Sacramento Valley	Rice Field	75480	0.081367103	2011	no	no	0.1	0	0	0	0	0	0	0	0	0
Central Valley	Sacramento Valley	Other Suitable	75481	0.081367125	2011	no	no	0	2	0	2	0	0	0	0	0	0
Central Valley	Sacramento Valley	Rice Field	75482	0.081367114	2011	no	no	0.25	0	0	0	0	0	0	0	0	0
Central Valley	Sacramento Valley	Rice Field	75483	0.081367126	2011	no	no	0.05	8	8	0	0	0	0	0	0	0
Central Valley	Sacramento Valley	Rice Field	75484	0.081367074	2011	no	no	0.25	17	0	2	0	0	15	0	0	0
Central Valley	Sacramento Valley	Rice Field	75485	0.081367121	2011	no	no	0.6	0	0	0	0	0	0	0	0	0
Central Valley	Sacramento Valley	Rice Field	75486	0.081367121	2011	no	no	1	0	0	0	0	0	0	0	0	0
Central Valley	Sacramento Valley	Rice Field	75487	0.081367151	2011	no	no	1	0	0	0	0	0	0	0	0	0
Central Valley	Sacramento Valley	Rice Field	75488	0.081367092	2011	no	no	1	0	0	0	0	0	0	0	0	0
Central Valley	Sacramento Valley	Rice Field	75489	0.081367109	2011	no	no	0.95	4	0	0	0	0	0	0	0	0
Central Valley	Sacramento Valley	Rice Field	75490	0.081367141	2011	no	no	0.75	0	0	0	0	0	0	0	0	0
Central Valley	Sacramento Valley	Rice Field	75491	0.081367105	2011	no	no	0	0	0	0	0	0	0	0	0	0
Central Valley	Sacramento Valley	Rice Field	75492	0.081367127	2011	no	no	0.05	0	0	0	0	0	0	0	0	0
Central Valley	Sacramento Valley	Rice Field	75493	0.081367032	2011	no	no	0	0	0	0	0	0	0	0	0	0
Central Valley	Sacramento Valley	Rice Field	75494	0.081367054	2011	no	no	0.4	5	0	2	0	3	0	0	0	0
Central Valley	Sacramento Valley	Rice Field	75495	0.081367081	2011	no	no	0.5	13	0	6	0	1	6	0	0	0
Central Valley	Sacramento Valley	Rice Field	75496	0.081367098	2011	no	no	0	0	0	0	0	0	0	0	0	0
Central Valley	Sacramento Valley	Rice Field	75497	0.08136706	2011	no	no	1	0	0	0	0	0	0	0	0	0
Central Valley	Sacramento Valley	Rice Field	75498	0.081367095	2011	no	no	1	44	42	1	0	1	0	0	0	0
Central Valley	Sacramento Valley	Rice Field	75499	0.081367071	2011	no	no	0	0	0	0	0	0	0	0	0	0
Central Valley	Sacramento Valley	Rice Field	75500	0.081367142	2011	no	no	0	1	0	1	0	0	0	0	0	0
Central Valley	Sacramento Valley	Rice Field	75501	0.081367079	2011	no	no	0.1	6	0	1	0	0	0	0	0	0
Central Valley	Sacramento Valley	Rice Field	75502	0.08136712	2011	no	no	0	0	0	0	0	0	0	0	0	0
Central Valley	Sacramento Valley	Rice Field	75503	0.081367143	2011	no	no	0	1	0	1	0	0	0	0	0	0
Central Valley	Sacramento Valley	Rice Field	75504	0.081367045	2011	no	no	0	0	0	0	0	0	0	0	0	0
Central Valley	Sacramento Valley	Rice Field	75505	0.081367072	2011	no	no	0	0	0	0	0	0	0	0	0	0
Central Valley	Sacramento Valley	Rice Field	75506	0.081367124	2011	no	no	0	0	0	0	0	0	0	0	0	0
Central Valley	Sacramento Valley	Rice Field	75507	0.081367036	2011	no	no	1	0	0	0	0	0	0	0	0	0
Central Valley	Sacramento Valley	Rice Field	75508	0.081367082	2011	no	no	1	53	53	0	0	0	0	0	0	0
Central Valley	Sacramento Valley	Rice Field	75509	0.081367074	2011	no	no	1	1	0	0	0	0	0	0	0	0
Central Valley	Sacramento Valley	Rice Field	75510	0.081367119	2011	no	no	0.5	7	1	0	0	0	0	0	0	0
Central Valley	Sacramento Valley	Rice Field	75511	0.081367083	2011	no	no	1	0	0	0	0	0	0	0	0	0
Central Valley	Sacramento Valley	Rice Field	75512	0.081367095	2011	no	no	1	9	0	1	0	3	0	0	0	0
Central Valley	Sacramento Valley	Wetland	75513	0.081367139	2011	no	no	1	0	0	0	0	0	0	0	0	0
Central Valley	Sacramento Valley	Rice Field	75514	0.081367129	2011	no	no	1	0	0	0	0	0	0	0	0	0
Central Valley	Sacramento Valley	Rice Field	75515	0.081367112	2011	no	no	0	0	0	0	0	0	0	0	0	0
Central Valley	Sacramento Valley	Rice Field	75516	0.081367087	2011	no	no	0.25	0	0	0	0	0	0	0	0	0
Central Valley	Sacramento Valley	Miscellaneous	75557	0.081251907	2011	no	no	0	0	0	0	0	0	0	0	0	0
Central Valley	Sacramento Valley	Miscellaneous	75558	0.081251996	2011	no	no	0	0	0	0	0	0	0	0	0	0
Central Valley	Sacramento Valley	Miscellaneous	75559	0.081251901	2011	no	no	0	0	0	0	0	0	0	0	0	0
Central Valley	Sacramento Valley	Miscellaneous	75560	0.081251807	2011	no	no	0	0	0	0	0	0	0	0	0	0
Central Valley	Sacramento Valley	Miscellaneous	75561	0.081251813	2011	no	no	0	2	0	2	0	0	0	0	0	0
Central Valley	Sacramento Valley	Miscellaneous	75562	0.081251785	2011	no	no	0	0	0	0	0	0	0	0	0	0
Central Valley	Sacramento Valley	Miscellaneous	75563	0.081251967	2011	no	no	0	4	0	4	0	0	0	0	0	0
Central Valley	Sacramento Valley	Miscellaneous	75564	0.081252181	2011	no	no	0	25	0	25	0	0	0	0	0	0
Central Valley	Sacramento Valley	Other Suitable	75565	0.081252394	2011	no	no	0	0	0	0	0	0	0	0	0	0
Central Valley	Sacramento Valley	Other Suitable	75566	0.081252608	2011	no	no	0	0	0	0	0	0	0	0	0	0
Central Valley	Sacramento Valley	Rice Field	75567	0.081252977	2011	no	no	0.1	0	0	0	0	0	0	0	0	0
Central Valley	Sacramento Valley	Rice Field	75568	0.081253305	2011	no	no	0.45	0	0	0	0	0	0	0	0	0
Central Valley	Sacramento Valley	Rice Field	75569	0.081253386	2011	no	no	0.3	336	0	13	0	0	320	0	0	0
Central Valley	Sacramento Valley	Rice Field	75570	0.081253634	2011	no	no	0.3	1	0	1	0	0	0	0	0	0
Central Valley	Sacramento Valley	Rice Field	75571	0.081253765	2011	no	no	0.25	12	0	6	0	0	0	0	0	0
Central Valley	Sacramento Valley	Rice Field	75572	0.081253881	2011	no	no	0.8	59	0	4	0	1	3	50	0	0
Central Valley	Sacramento Valley	Rice Field	75573	0.081254051	2011	no	no	0.5	65	1	5	10	2	0	45	0	0
Central Valley	Sacramento Valley	Rice Field	75574	0.081254234	2011	no	no	0.8	1	0	1	0	0	0	0	0	0
Central Valley	Sacramento Valley	Rice Field	75575	0.08125457	2011	no	no	0.8	0	0	0	0	0	0	0	0	0
Central Valley	Sacramento Valley	Rice Field	75576	0.081254607	2011	no	no	0.8	2	0	2	0	0	0	0	0	0
Central Valley	Sacramento Valley	Rice Field	75577	0.08124808	2011	no	no	0.4	0	0	0	0	0	0	0	0	0
Central Valley	Sacramento Valley	Rice Field	75578	0.081248127	2011	no	no	0.4	0	0	0	0	0	0	0	0	0
Central Valley	Sacramento Valley	Rice Field	75579	0.081248064	2011	no	no	0.45	0	0	0	0	0	0	0	0	0
Central Valley	Sacramento Valley	Rice Field	75580	0.08124809	2011	no	no	0.35	26	26	0	0	0	0	0	0	0
Central Valley	Sacramento Valley	Rice Field	75581	0.081248086	2011	no	no	0.5	10	0	0	8	0	0	0	0	0
Central Valley	Sacramento Valley	Rice Field	75582	0.081248162	2011	no	no	0.25	4	0	4	0	0	0	0	0	0
Central Valley	Sacramento Valley	Rice Field	75583	0.08124812	2011	no	no	0.1	0	0	0	0	0	0	0	0	0
Central Valley	Sacramento Valley	Rice Field	75584	0.081248093	2011	no	no	0.05	1	0	1	0	0	0	0	0	0
Central Valley	Sacramento Valley	Rice Field	75585	0.081247861	2011	no	no	0.1	0	0	0	0	0	0	0	0	0
Central Valley	Sacramento Valley	Rice Field	75586	0.081247589	2011	no	no	0.1	0	0	0	0	0	0	0	0	0
Central Valley	Sacramento Valley	Rice Field	75587	0.08124741	2011	no	no	0.5	22	0	0	0	1	17	4	0	0
Central Valley	Sacramento Valley	Rice Field	75588	0.081247224	2011	no	no	0	0	0	0	0	0	0	0	0	0
Central Valley	Sacramento Valley	Rice Field	75589	0.081247185	2011	no	no	0.05	1	0	1	0	0	0	0	0	0
Central Valley	Sacramento Valley	Rice Field	75590	0.081247182	2011	no	no	0.25	0	0	0	0	0	0	0	0	0
Central Valley	Sacramento Valley	Rice Field	75591	0.081247242	2011	no	no	0.3	0	0	0	0	0	0	0	0	0
Central Valley	Sacramento Valley	Rice Field	75592	0.081247152	2011	no	no	0.1	0	0	0	0	0	0	0	0	0
Central Valley	Sacramento Valley	Rice Field	75593	0.081247202	2011	no	no	0.05	0	0	0	0	0	0	0	0	0
Central Valley	Sacramento Valley	Rice Field	75594	0.081247069	2011	no	no	0	0	0	0	0	0	0	0	0	0
Central Valley	Sacramento Valley	Rice Field	75595	0.081246933	2011	no	no	0	0	0	0	0	0	0	0	0	0
Central Valley	Sacramento Valley	Rice Field	75596	0.081246549	2011	no	no	0.1	0	0	0	0	0	0	0	0	0
Central Valley	Sacramento Valley	Miscellaneous	75597	0.081251453	2011	no	no	0	0	0	0	0	0	0	0	0	0
Central Valley	Sacramento Valley	Miscellaneous	75598	0.081251379	2011	no	no	0	0	0	0	0	0	0	0	0	0
Central Valley	Sacramento Valley	Rice Field	75599	0.081251124	2011	no	no	0	0	0	0	0	0	0	0	0	0
Central Valley	Sacramento Valley	Rice Field	75600	0.081250955	2011	no	no	0	0	0	0	0	0	0	0	0	0
Central Valley	Sacramento Valley	Rice Field	75601	0.081250616	2011	no	no	0	1	0	1	0	0	0	0	0	0
Central Valley	Sacramento Valley	Rice Field	75602	0.081250501	2011	no	no	0	0	0	0	0	0	0	0	0	0
Central Valley	Sacramento Valley	Rice Field	75603	0.08125027	2011	no	no	0.45	9	0	1	0	0	0	0	0	0
Central Valley	Sacramento Valley	Rice Field	75604	0.081250136	2011	no	no	0.5	3	0	1	0	0	0	0	0	0
Central Valley	Sacramento Valley	Rice Field	75605	0.081250027	2011	no	no	0.2	0	0	0	0	0	0	0	0	0
Central Valley	Sacramento Valley	Rice Field	75606	0.081250133	2011	no	no	0	0	0	0	0	0	0	0	0	0
Central Valley	Sacramento Valley	Rice Field	75607	0.081250196	2011	no	no	0.05	0	0	0	0	0	0	0	0	0
Central Valley	Sacramento Valley	Rice Field	75608	0.081250034	2011	no	no	0.3	0	0	0	0	0	0	0	0	0
Central Valley	Sacramento Valley	Rice Field	75609	0.081249796	2011	no	no	0.9	0	0	0	0	0	0	0	0	0
Central Valley	Sacramento Valley	Wetland	75610	0.08124956	2011	no	no	0.8	0	0	0	0	0	0	0	0	0
Central Valley	Sacramento Valley	Wetland	75611	0.081249289	2011	no	no	0.4	2	0	2	0	0	0	0	0	0
Central Valley	Sacramento Valley	Rice Field	75612	0.081249106	2011	no	no	0.4	5	0	1	0	4	0	0	0	0
Central Valley	Sacramento Valley	Wetland	75613	0.081249094	2011	no	no	0.8	0	0	0	0	0	0	0	0	0
Central Valley	Sacramento Valley	Rice Field	75614	0.081249125	2011	no	no	0	0	0	0	0	0	0	0	0	0
Central Valley	Sacramento Valley	Rice Field	75615	0.081249109	2011	no	no	0	0	0	0	0	0	0	0	0	0
Central Valley	Sacramento Valley	Rice Field	75616	0.081249091	2011	no	no	0.4	0	0	0	0	0	0	0	0	0
Central Valley	Sacramento Valley	Rice Field	75617	0.081249116	2011	no	no	0.25	0	0	0	0	0	0	0	0	0
Central Valley	Sacramento Valley	Rice Field	75618	0.081249115	2011	no	no	0.4	0	0	0	0	0	0	0	0	0
Central Valley	Sacramento Valley	Rice Field	75619	0.081248815	2011	no	no	0	0	0	0	0	0	0	0	0	0
Central Valley	Sacramento Valley	Miscellaneous	75620	0.081248671	2011	no	no	0	0	0	0	0	0	0	0	0	0
Central Valley	Sacramento Valley	Rice Field	75621	0.081248665	2011	no	no	0.05	0	0	0	0	0	0	0	0	0
Central Valley	Sacramento Valley	Rice Field	75622	0.081248673	2011	no	no	0.25	0	0	0	0	0	0	0	0	0
Central Valley	Sacramento Valley	Miscellaneous	75623	0.081248719	2011	no	no	0.3	0	0	0	0	0	0	0	0	0
Central Valley	Sacramento Valley	Other Suitable	75624	0.081248797	2011	no	no	0	0	0	0	0	0	0	0	0	0
Central Valley	Sacramento Valley	Other Suitable	75625	0.081249022	2011	no	no	0.5	0	0	0	0	0	0	0	0	0
Central Valley	Sacramento Valley	Rice Field	75626	0.081249197	2011	no	no	0.25	2	0	2	0	0	0	0	0	0
Central Valley	Sacramento Valley	Rice Field	75627	0.081249441	2011	no	no	0.45	0	0	0	0	0	0	0	0	0
Central Valley	Sacramento Valley	Rice Field	75628	0.08124984	2011	no	no	0.75	0	0	0	0	0	0	0	0	0
Central Valley	Sacramento Valley	Rice Field	75629	0.081250127	2011	no	no	0.75	5	0	1	0	0	0	3	0	0
Central Valley	Sacramento Valley	Rice Field	75630	0.081250129	2011	no	no	0.5	1	0	1	0	0	0	0	0	0
Central Valley	Sacramento Valley	Rice Field	75631	0.081250092	2011	no	no	0.5	0	0	0	0	0	0	0	0	0
Central Valley	Sacramento Valley	Rice Field	75632	0.081250149	2011	no	no	0	0	0	0	0	0	0	0	0	0
Central Valley	Sacramento Valley	Rice Field	75633	0.081250127	2011	no	no	0	1	0	1	0	0	0	0	0	0
Central Valley	Sacramento Valley	Rice Field	75634	0.081250248	2011	no	no	0	0	0	0	0	0	0	0	0	0
Central Valley	Sacramento Valley	Other Suitable	75635	0.081250548	2011	no	no	0	2	0	2	0	0	0	0	0	0
Central Valley	Sacramento Valley	Other Suitable	75636	0.081250782	2011	no	no	0	0	0	0	0	0	0	0	0	0
Central Valley	Sacramento Valley	Miscellaneous	75637	0.081255273	2011	no	no	0	0	0	0	0	0	0	0	0	0
Central Valley	Sacramento Valley	Rice Field	75638	0.08125547	2011	no	no	1	0	0	0	0	0	0	0	0	0
Central Valley	Sacramento Valley	Rice Field	75639	0.081255797	2011	no	no	1	2	0	0	0	2	0	0	0	0
Central Valley	Sacramento Valley	Rice Field	75640	0.081256141	2011	no	no	1	0	0	0	0	0	0	0	0	0
Central Valley	Sacramento Valley	Rice Field	75641	0.081256411	2011	no	no	1	0	0	0	0	0	0	0	0	0
Central Valley	Sacramento Valley	Rice Field	75642	0.081256729	2011	no	no	1	0	0	0	0	0	0	0	0	0
Central Valley	Sacramento Valley	Rice Field	75643	0.081257235	2011	no	no	1	0	0	0	0	0	0	0	0	0
Central Valley	Sacramento Valley	Rice Field	75644	0.08125745	2011	no	no	1	0	0	0	0	0	0	0	0	0
Central Valley	Sacramento Valley	Rice Field	75645	0.081257844	2011	no	no	1	0	0	0	0	0	0	0	0	0
Central Valley	Sacramento Valley	Rice Field	75646	0.081258123	2011	no	no	1	19	0	1	0	2	16	0	0	0
Central Valley	Sacramento Valley	Rice Field	75647	0.08125846	2011	no	no	1	2	0	2	0	0	0	0	0	0
Central Valley	Sacramento Valley	Rice Field	75648	0.081258697	2011	no	no	1	39	0	13	0	0	17	0	7	0
Central Valley	Sacramento Valley	Rice Field	75649	0.081258709	2011	no	no	1	2	0	2	0	0	0	0	0	0
Central Valley	Sacramento Valley	Rice Field	75650	0.081258591	2011	no	no	1	0	0	0	0	0	0	0	0	0
Central Valley	Sacramento Valley	Rice Field	75651	0.081258691	2011	no	no	1	0	0	0	0	0	0	0	0	0
Central Valley	Sacramento Valley	Rice Field	75652	0.08125867	2011	no	no	0.8	3	0	3	0	0	0	0	0	0
Central Valley	Sacramento Valley	Rice Field	75653	0.081258662	2011	no	no	0.5	0	0	0	0	0	0	0	0	0
Central Valley	Sacramento Valley	Miscellaneous	75654	0.081258593	2011	no	no	0	0	0	0	0	0	0	0	0	0
Central Valley	Sacramento Valley	Miscellaneous	75655	0.081258672	2011	no	no	0	0	0	0	0	0	0	0	0	0
Central Valley	Sacramento Valley	Miscellaneous	75656	0.081258634	2011	no	no	0	0	0	0	0	0	0	0	0	0
Central Valley	Sacramento Valley	Rice Field	75657	0.080992557	2011	no	no	0.5	5	0	5	0	0	0	0	0	0
Central Valley	Sacramento Valley	Rice Field	75658	0.080992557	2011	no	no	0.5	2	0	2	0	0	0	0	0	0
Central Valley	Sacramento Valley	Rice Field	75659	0.080992557	2011	no	no	0.5	0	0	0	0	0	0	0	0	0
Central Valley	Sacramento Valley	Rice Field	75660	0.080992557	2011	no	no	0.5	0	0	0	0	0	0	0	0	0
Central Valley	Sacramento Valley	Rice Field	75661	0.080992557	2011	no	no	0.5	0	0	0	0	0	0	0	0	0
Central Valley	Sacramento Valley	Rice Field	75662	0.080992557	2011	no	no	0.75	1	0	1	0	0	0	0	0	0
Central Valley	Sacramento Valley	Rice Field	75663	0.080992557	2011	no	no	0.5	0	0	0	0	0	0	0	0	0
Central Valley	Sacramento Valley	Rice Field	75664	0.080992557	2011	no	no	0.2	0	0	0	0	0	0	0	0	0
Central Valley	Sacramento Valley	Rice Field	75665	0.080992557	2011	no	no	1	0	0	0	0	0	0	0	0	0
Central Valley	Sacramento Valley	Rice Field	75666	0.080992557	2011	no	no	0.9	3	0	2	0	0	0	0	0	0
Central Valley	Sacramento Valley	Rice Field	75667	0.080992557	2011	no	no	0	0	0	0	0	0	0	0	0	0
Central Valley	Sacramento Valley	Rice Field	75668	0.080992557	2011	no	no	0.4	0	0	0	0	0	0	0	0	0
Central Valley	Sacramento Valley	Rice Field	75669	0.080992557	2011	no	no	0.5	0	0	0	0	0	0	0	0	0
Central Valley	Sacramento Valley	Rice Field	75670	0.080992557	2011	no	no	1	20	0	0	0	0	0	20	0	0
Central Valley	Sacramento Valley	Rice Field	75671	0.080992557	2011	no	no	1	0	0	0	0	0	0	0	0	0
Central Valley	Sacramento Valley	Rice Field	75672	0.080992557	2011	no	no	1	0	0	0	0	0	0	0	0	0
Central Valley	Sacramento Valley	Rice Field	75677	0.081257392	2011	no	no	0.5	1	0	1	0	0	0	0	0	0
Central Valley	Sacramento Valley	Rice Field	75678	0.081257392	2011	no	no	0.5	3	0	1	0	1	0	0	0	0
Central Valley	Sacramento Valley	Rice Field	75679	0.081257392	2011	no	no	0.5	0	0	0	0	0	0	0	0	0
Central Valley	Sacramento Valley	Rice Field	75680	0.081257392	2011	no	no	0.5	0	0	0	0	0	0	0	0	0
Central Valley	Sacramento Valley	Rice Field	75681	0.081257392	2011	no	no	1	0	0	0	0	0	0	0	0	0
Central Valley	Sacramento Valley	Rice Field	75682	0.081257392	2011	no	no	1	0	0	0	0	0	0	0	0	0
Central Valley	Sacramento Valley	Rice Field	75683	0.081257392	2011	no	no	0.75	40	0	2	0	0	37	0	1	38
Central Valley	Sacramento Valley	Rice Field	75684	0.081257392	2011	no	no	0.75	0	0	0	0	0	0	0	0	0
Central Valley	Sacramento Valley	Rice Field	75685	0.081257392	2011	no	no	1	0	0	0	0	0	0	0	0	0
Central Valley	Sacramento Valley	Rice Field	75686	0.081257392	2011	no	no	0.75	0	0	0	0	0	0	0	0	0
Central Valley	Sacramento Valley	Miscellaneous	75687	0.081257392	2011	no	no	0.5	0	0	0	0	0	0	0	0	0
Central Valley	Sacramento Valley	Wetland	75688	0.081257392	2011	no	no	0.1	0	0	0	0	0	0	0	0	0
Central Valley	Sacramento Valley	Rice Field	75689	0.081257392	2011	no	no	0.75	0	0	0	0	0	0	0	0	0
Central Valley	Sacramento Valley	Rice Field	75690	0.081257392	2011	no	no	0.5	0	0	0	0	0	0	0	0	0
Central Valley	Sacramento Valley	Rice Field	75691	0.081257392	2011	no	no	0.75	2	0	2	0	0	0	0	0	0
Central Valley	Sacramento Valley	Rice Field	75692	0.081257392	2011	no	no	0.5	0	0	0	0	0	0	0	0	0
Central Valley	Sacramento Valley	Rice Field	75693	0.081257392	2011	no	no	0.75	406	0	4	0	2	241	150	9	250
Central Valley	Sacramento Valley	Rice Field	75694	0.081257392	2011	no	no	1	1	0	1	0	0	0	0	0	0
Central Valley	Sacramento Valley	Rice Field	75695	0.081257392	2011	no	no	1	1	0	1	0	0	0	0	0	0
Central Valley	Sacramento Valley	Rice Field	75696	0.081257392	2011	no	no	0.5	0	0	0	0	0	0	0	0	0
Central Valley	Sacramento Valley	Rice Field	75697	0.081262439	2011	no	no	0.25	1	0	1	0	0	0	0	0	0
Central Valley	Sacramento Valley	Rice Field	75698	0.081262439	2011	no	no	0.25	2	0	0	0	2	0	0	0	0
Central Valley	Sacramento Valley	Rice Field	75699	0.081262439	2011	no	no	0.6	2	0	2	0	0	0	0	0	0
Central Valley	Sacramento Valley	Rice Field	75700	0.081262439	2011	no	no	0.5	19	0	7	0	12	0	0	0	0
Central Valley	Sacramento Valley	Rice Field	75701	0.081262439	2011	no	no	0	0	0	0	0	0	0	0	0	0
Central Valley	Sacramento Valley	Rice Field	75702	0.081262439	2011	no	no	1	0	0	0	0	0	0	0	0	0
Central Valley	Sacramento Valley	Rice Field	75703	0.081262439	2011	no	no	1	6	0	3	0	3	0	0	0	0
Central Valley	Sacramento Valley	Rice Field	75704	0.081262439	2011	no	no	1	2	0	2	0	0	0	0	0	0
Central Valley	Sacramento Valley	Rice Field	75705	0.081262439	2011	no	no	1	2	0	2	0	0	0	0	0	0
Central Valley	Sacramento Valley	Rice Field	75706	0.081262439	2011	no	no	1	0	0	0	0	0	0	0	0	0
Central Valley	Sacramento Valley	Rice Field	75707	0.081262439	2011	no	no	0.5	0	0	0	0	0	0	0	0	0
Central Valley	Sacramento Valley	Rice Field	75708	0.081262439	2011	no	no	0	0	0	0	0	0	0	0	0	0
Central Valley	Sacramento Valley	Rice Field	75709	0.081262439	2011	no	no	1	99	0	8	38	7	0	34	9	0
Central Valley	Sacramento Valley	Rice Field	75710	0.081262439	2011	no	no	0.25	0	0	0	0	0	0	0	0	0
Central Valley	Sacramento Valley	Rice Field	75711	0.081262439	2011	no	no	0.75	2	0	2	0	0	0	0	0	0
Central Valley	Sacramento Valley	Rice Field	75712	0.081262439	2011	no	no	1	7	0	5	0	2	0	0	0	0
Central Valley	Sacramento Valley	Rice Field	75713	0.081262439	2011	no	no	1	49	0	7	0	0	7	13	11	0
Central Valley	Sacramento Valley	Rice Field	75714	0.081262439	2011	no	no	0.5	0	0	0	0	0	0	0	0	0
Central Valley	Sacramento Valley	Rice Field	75715	0.081262439	2011	no	no	0.5	43	0	0	26	0	0	17	0	0
Central Valley	Sacramento Valley	Rice Field	75716	0.081262439	2011	no	no	0.5	18	0	0	0	0	0	0	0	0
Central Valley	Sacramento Valley	Rice Field	75717	0.080987424	2011	no	no	0.5	0	0	0	0	0	0	0	0	0
Central Valley	Sacramento Valley	Rice Field	75718	0.080987424	2011	no	no	0.5	2	0	2	0	0	0	0	0	0
Central Valley	Sacramento Valley	Rice Field	75719	0.080987424	2011	no	no	0.85	0	0	0	0	0	0	0	0	0
Central Valley	Sacramento Valley	Rice Field	75720	0.080987424	2011	no	no	0.45	0	0	0	0	0	0	0	0	0
Central Valley	Sacramento Valley	Rice Field	75721	0.080987424	2011	no	no	0.35	0	0	0	0	0	0	0	0	0
Central Valley	Sacramento Valley	Rice Field	75722	0.080987424	2011	no	no	0.6	0	0	0	0	0	0	0	0	0
Central Valley	Sacramento Valley	Rice Field	75723	0.080987424	2011	no	no	0.5	28	0	8	0	0	0	20	0	0
Central Valley	Sacramento Valley	Rice Field	75724	0.080987424	2011	no	no	0.5	4	0	4	0	0	0	0	0	0
Central Valley	Sacramento Valley	Rice Field	75725	0.080987424	2011	no	no	0.8	16	5	6	0	0	3	0	0	0
Central Valley	Sacramento Valley	Rice Field	75726	0.080987424	2011	no	no	0.4	9	0	7	0	2	0	0	0	0
Central Valley	Sacramento Valley	Rice Field	75727	0.080987424	2011	no	no	1	0	0	0	0	0	0	0	0	0
Central Valley	Sacramento Valley	Wetland	75728	0.080987424	2011	no	no	0.85	0	0	0	0	0	0	0	0	0
Central Valley	Sacramento Valley	Rice Field	75729	0.080987424	2011	no	no	0.5	0	0	0	0	0	0	0	0	0
Central Valley	Sacramento Valley	Rice Field	75730	0.080987424	2011	no	no	0.33	3	0	3	0	0	0	0	0	0
Central Valley	Sacramento Valley	Rice Field	75737	0.081259462	2011	no	no	0	0	0	0	0	0	0	0	0	0
Central Valley	Sacramento Valley	Rice Field	75738	0.081259462	2011	no	no	0	0	0	0	0	0	0	0	0	0
Central Valley	Sacramento Valley	Rice Field	75739	0.081259462	2011	no	no	0.1	0	0	0	0	0	0	0	0	0
Central Valley	Sacramento Valley	Rice Field	75740	0.081259462	2011	no	no	0.1	1	0	1	0	0	0	0	0	0
Central Valley	Sacramento Valley	Rice Field	75741	0.081259462	2011	no	no	0.15	0	0	0	0	0	0	0	0	0
Central Valley	Sacramento Valley	Rice Field	75742	0.081259462	2011	no	no	0.7	3	0	3	0	0	0	0	0	0
Central Valley	Sacramento Valley	Rice Field	75743	0.081259462	2011	no	no	0.95	43	0	8	0	0	0	35	0	0
Central Valley	Sacramento Valley	Rice Field	75744	0.081259462	2011	no	no	0	0	0	0	0	0	0	0	0	0
Central Valley	Sacramento Valley	Rice Field	75745	0.081259462	2011	no	no	0	0	0	0	0	0	0	0	0	0
Central Valley	Sacramento Valley	Rice Field	75746	0.081259462	2011	no	no	0	0	0	0	0	0	0	0	0	0
Central Valley	Sacramento Valley	Rice Field	75747	0.081259462	2011	no	no	0	0	0	0	0	0	0	0	0	0
Central Valley	Sacramento Valley	Rice Field	75748	0.081259462	2011	no	no	0.48	0	0	0	0	0	0	0	0	0
Central Valley	Sacramento Valley	Other Suitable	75749	0.081259462	2011	no	no	0.3	2	0	2	0	0	0	0	0	0
Central Valley	Sacramento Valley	Miscellaneous	75750	0.081259462	2011	no	no	0	0	0	0	0	0	0	0	0	0
Central Valley	Sacramento Valley	Rice Field	75751	0.081259462	2011	no	no	0.4	0	0	0	0	0	0	0	0	0
Central Valley	Sacramento Valley	Rice Field	75752	0.081259462	2011	no	no	0.4	0	0	0	0	0	0	0	0	0
Central Valley	Sacramento Valley	Rice Field	75753	0.081261437	2011	no	no	0.8	1	0	1	0	0	0	0	0	0
Central Valley	Sacramento Valley	Rice Field	75754	0.081261437	2011	no	no	0.15	0	0	0	0	0	0	0	0	0
Central Valley	Sacramento Valley	Rice Field	75755	0.081261437	2011	no	no	0.5	0	0	0	0	0	0	0	0	0
Central Valley	Sacramento Valley	Rice Field	75756	0.081261437	2011	no	no	0.25	0	0	0	0	0	0	0	0	0
Central Valley	Sacramento Valley	Miscellaneous	75777	0.081262547	2011	no	no	0	23	0	23	0	0	0	0	0	0
Central Valley	Sacramento Valley	Other Suitable	75778	0.081262547	2011	no	no	0	55	0	55	0	0	0	0	0	0
Central Valley	Sacramento Valley	Rice Field	75779	0.081262547	2011	no	no	0.7	23	0	23	0	0	0	0	0	0
Central Valley	Sacramento Valley	Rice Field	75780	0.081262547	2011	no	no	0.4	15	0	0	0	0	0	0	0	0
Central Valley	Sacramento Valley	Rice Field	75781	0.081262547	2011	no	no	0.1	0	0	0	0	0	0	0	0	0
Central Valley	Sacramento Valley	Miscellaneous	75782	0.081262547	2011	no	no	0	4	0	4	0	0	0	0	0	0
Central Valley	Sacramento Valley	Miscellaneous	75783	0.081262547	2011	no	no	0	0	0	0	0	0	0	0	0	0
Central Valley	Sacramento Valley	Miscellaneous	75784	0.081262547	2011	no	no	0	0	0	0	0	0	0	0	0	0
Central Valley	Sacramento Valley	Other Suitable	75785	0.081262547	2011	no	no	0	0	0	0	0	0	0	0	0	0
Central Valley	Sacramento Valley	Rice Field	75786	0.081262547	2011	no	no	0	0	0	0	0	0	0	0	0	0
Central Valley	Sacramento Valley	Rice Field	75787	0.081262547	2011	no	no	0.1	0	0	0	0	0	0	0	0	0
Central Valley	Sacramento Valley	Rice Field	75788	0.081262547	2011	no	no	0.3	0	0	0	0	0	0	0	0	0
Central Valley	Sacramento Valley	Rice Field	75789	0.081262547	2011	no	no	0	1	0	1	0	0	0	0	0	0
Central Valley	Sacramento Valley	Rice Field	75790	0.081262547	2011	no	no	0.2	4	0	0	0	0	0	0	0	0
Central Valley	Sacramento Valley	Rice Field	75791	0.081262547	2011	no	no	0.5	0	0	0	0	0	0	0	0	0
Central Valley	Sacramento Valley	Rice Field	75792	0.081262547	2011	no	no	0.25	0	0	0	0	0	0	0	0	0
Central Valley	Sacramento Valley	Rice Field	75793	0.081262547	2011	no	no	0.2	0	0	0	0	0	0	0	0	0
Central Valley	Sacramento Valley	Rice Field	75794	0.081262547	2011	no	no	0.9	1706	0	3	1600	0	0	100	0	0
Central Valley	Sacramento Valley	Rice Field	75795	0.081262547	2011	no	no	0.4	0	0	0	0	0	0	0	0	0
Central Valley	Sacramento Valley	Other Suitable	75796	0.081262547	2011	no	no	0	0	0	0	0	0	0	0	0	0
Central Valley	Sacramento Valley	Rice Field	75797	0.081262799	2011	no	no	0.75	1	0	0	1	0	0	0	0	0
Central Valley	Sacramento Valley	Rice Field	75798	0.081262799	2011	no	no	1	13	0	6	0	0	0	0	0	0
Central Valley	Sacramento Valley	Rice Field	75799	0.081262799	2011	no	no	0.9	0	0	0	0	0	0	0	0	0
Central Valley	Sacramento Valley	Rice Field	75800	0.081262799	2011	no	no	0.9	2	0	2	0	0	0	0	0	0
Central Valley	Sacramento Valley	Rice Field	75801	0.081262799	2011	no	no	0.9	0	0	0	0	0	0	0	0	0
Central Valley	Sacramento Valley	Rice Field	75802	0.081262799	2011	no	no	0.9	0	0	0	0	0	0	0	0	0
Central Valley	Sacramento Valley	Rice Field	75803	0.081262799	2011	no	no	0.9	0	0	0	0	0	0	0	0	0
Central Valley	Sacramento Valley	Rice Field	75804	0.081262799	2011	no	no	0.9	6	0	4	0	1	1	0	0	0
Central Valley	Sacramento Valley	Rice Field	75805	0.081262799	2011	no	no	0.9	0	0	0	0	0	0	0	0	0
Central Valley	Sacramento Valley	Rice Field	75806	0.081262799	2011	no	no	0.9	0	0	0	0	0	0	0	0	0
Central Valley	Sacramento Valley	Rice Field	75807	0.081262799	2011	no	no	0.5	0	0	0	0	0	0	0	0	0
Central Valley	Sacramento Valley	Rice Field	75808	0.081262799	2011	no	no	0.5	0	0	0	0	0	0	0	0	0
Central Valley	Sacramento Valley	Wetland	75809	0.081262799	2011	no	no	0.8	0	0	0	0	0	0	0	0	0
Central Valley	Sacramento Valley	Miscellaneous	75810	0.081262799	2011	no	no	0.4	0	0	0	0	0	0	0	0	0
Central Valley	Sacramento Valley	Rice Field	75811	0.081262799	2011	no	no	0.5	0	0	0	0	0	0	0	0	0
Central Valley	Sacramento Valley	Rice Field	75812	0.081262799	2011	no	no	0.6	0	0	0	0	0	0	0	0	0
Central Valley	Sacramento Valley	Rice Field	75813	0.081262799	2011	no	no	0.5	1	0	1	0	0	0	0	0	0
Central Valley	Sacramento Valley	Rice Field	75814	0.081262799	2011	no	no	0.9	0	0	0	0	0	0	0	0	0
Central Valley	Sacramento Valley	Rice Field	75815	0.081262799	2011	no	no	0.9	0	0	0	0	0	0	0	0	0
Central Valley	Sacramento Valley	Rice Field	75816	0.081262799	2011	no	no	0.9	0	0	0	0	0	0	0	0	0
Central Valley	Sacramento Valley	Rice Field	75817	0.081255493	2011	no	no	0.25	0	0	0	0	0	0	0	0	0
Central Valley	Sacramento Valley	Rice Field	75818	0.081255493	2011	no	no	0.5	0	0	0	0	0	0	0	0	0
Central Valley	Sacramento Valley	Other Suitable	75819	0.081255493	2011	no	no	0	0	0	0	0	0	0	0	0	0
Central Valley	Sacramento Valley	Other Suitable	75820	0.081255493	2011	no	no	0	7	0	7	0	0	0	0	0	0
Central Valley	Sacramento Valley	Rice Field	75821	0.081255493	2011	no	no	0	0	0	0	0	0	0	0	0	0
Central Valley	Sacramento Valley	Miscellaneous	75822	0.081255493	2011	no	no	0	0	0	0	0	0	0	0	0	0
Central Valley	Sacramento Valley	Other Suitable	75823	0.081255493	2011	no	no	0	3	0	3	0	0	0	0	0	0
Central Valley	Sacramento Valley	Rice Field	75824	0.081255493	2011	no	no	0.75	1	0	1	0	0	0	0	0	0
Central Valley	Sacramento Valley	Rice Field	75825	0.081255493	2011	no	no	1	2	0	0	0	2	0	0	0	0
Central Valley	Sacramento Valley	Rice Field	75826	0.081255493	2011	no	no	0.75	0	0	0	0	0	0	0	0	0
Central Valley	Sacramento Valley	Rice Field	75827	0.081255493	2011	no	no	0.25	0	0	0	0	0	0	0	0	0
Central Valley	Sacramento Valley	Rice Field	75828	0.081255493	2011	no	no	0.5	11	0	0	0	10	0	1	0	0
Central Valley	Sacramento Valley	Rice Field	75829	0.081255493	2011	no	no	0.5	0	0	0	0	0	0	0	0	0
Central Valley	Sacramento Valley	Rice Field	75830	0.081255493	2011	no	no	0.25	0	0	0	0	0	0	0	0	0
Central Valley	Sacramento Valley	Rice Field	75831	0.081255493	2011	no	no	0	0	0	0	0	0	0	0	0	0
Central Valley	Sacramento Valley	Rice Field	75832	0.081255493	2011	no	no	0	0	0	0	0	0	0	0	0	0
Central Valley	Sacramento Valley	Rice Field	75833	0.081255493	2011	no	no	0.25	0	0	0	0	0	0	0	0	0
Central Valley	Sacramento Valley	Rice Field	75834	0.081255493	2011	no	no	0.5	0	0	0	0	0	0	0	0	0
Central Valley	Sacramento Valley	Rice Field	75835	0.081255493	2011	no	no	0.5	2	0	2	0	0	0	0	0	0
Central Valley	Sacramento Valley	Rice Field	75836	0.081255493	2011	no	no	0.98	0	0	0	0	0	0	0	0	0
Central Valley	Sacramento Valley	Rice Field	75837	0.081262973	2011	no	no	0	97	0	97	0	0	0	0	0	0
Central Valley	Sacramento Valley	Rice Field	75838	0.081262973	2011	no	no	0	0	0	0	0	0	0	0	0	0
Central Valley	Sacramento Valley	Rice Field	75839	0.081262973	2011	no	no	0.5	0	0	0	0	0	0	0	0	0
Central Valley	Sacramento Valley	Rice Field	75840	0.081262973	2011	no	no	0.5	0	0	0	0	0	0	0	0	0
Central Valley	Sacramento Valley	Rice Field	75841	0.081262973	2011	no	no	0.5	0	0	0	0	0	0	0	0	0
Central Valley	Sacramento Valley	Other Suitable	75842	0.081262973	2011	no	no	0	13	0	13	0	0	0	0	0	0
Central Valley	Sacramento Valley	Other Suitable	75844	0.081262973	2011	no	no	0	0	0	0	0	0	0	0	0	0
Central Valley	Sacramento Valley	Other Suitable	75845	0.081262973	2011	no	no	0	0	0	0	0	0	0	0	0	0
Central Valley	Sacramento Valley	Other Suitable	75846	0.081262973	2011	no	no	0	0	0	0	0	0	0	0	0	0
Central Valley	Sacramento Valley	Rice Field	75847	0.081262973	2011	no	no	0	123	0	1	0	1	0	0	0	0
Central Valley	Sacramento Valley	Rice Field	75848	0.081262973	2011	no	no	0	83	0	0	0	1	0	0	0	0
Central Valley	Sacramento Valley	Rice Field	75849	0.081262973	2011	no	no	0	0	0	0	0	0	0	0	0	0
Central Valley	Sacramento Valley	Other Suitable	75850	0.081262973	2011	no	no	0	0	0	0	0	0	0	0	0	0
Central Valley	Sacramento Valley	Rice Field	75851	0.081262973	2011	no	no	0	0	0	0	0	0	0	0	0	0
Central Valley	Sacramento Valley	Other Suitable	75852	0.081262973	2011	no	no	0	0	0	0	0	0	0	0	0	0
Central Valley	Sacramento Valley	Miscellaneous	75853	0.081262973	2011	no	no	0	6	0	4	2	0	0	0	0	0
Central Valley	Sacramento Valley	Rice Field	75854	0.081262973	2011	no	no	0	0	0	0	0	0	0	0	0	0
Central Valley	Sacramento Valley	Rice Field	75855	0.081262973	2011	no	no	0	0	0	0	0	0	0	0	0	0
Central Valley	Sacramento Valley	Rice Field	75856	0.081262973	2011	no	no	0	0	0	0	0	0	0	0	0	0
Central Valley	Sacramento Valley	Rice Field	75857	0.080987522	2011	no	no	0	0	0	0	0	0	0	0	0	0
Central Valley	Sacramento Valley	Other Suitable	75858	0.080987522	2011	no	no	0	0	0	0	0	0	0	0	0	0
Central Valley	Sacramento Valley	Miscellaneous	75859	0.080987522	2011	no	no	0.25	0	0	0	0	0	0	0	0	0
Central Valley	Sacramento Valley	Rice Field	75860	0.080987522	2011	no	no	0	0	0	0	0	0	0	0	0	0
Central Valley	Sacramento Valley	Other Suitable	75861	0.080987522	2011	no	no	0.01	0	0	0	0	0	0	0	0	0
Central Valley	Sacramento Valley	Other Suitable	75862	0.080987522	2011	no	no	0	0	0	0	0	0	0	0	0	0
Central Valley	Sacramento Valley	Rice Field	75863	0.080987522	2011	no	no	0.5	5	0	0	5	0	0	0	0	0
Central Valley	Sacramento Valley	Miscellaneous	75864	0.080987522	2011	no	no	0.75	1	0	1	0	0	0	0	0	0
Central Valley	Sacramento Valley	Rice Field	75865	0.080987522	2011	no	no	0.25	0	0	0	0	0	0	0	0	0
Central Valley	Sacramento Valley	Miscellaneous	75866	0.080987522	2011	no	no	0	0	0	0	0	0	0	0	0	0
Central Valley	Sacramento Valley	Other Suitable	75867	0.080987522	2011	no	no	0	0	0	0	0	0	0	0	0	0
Central Valley	Sacramento Valley	Rice Field	75868	0.080987522	2011	no	no	0	0	0	0	0	0	0	0	0	0
Central Valley	Sacramento Valley	Rice Field	75869	0.080987522	2011	no	no	0	0	0	0	0	0	0	0	0	0
Central Valley	Sacramento Valley	Rice Field	75870	0.080987522	2011	no	no	0	0	0	0	0	0	0	0	0	0
Central Valley	Sacramento Valley	Miscellaneous	75877	0.081267162	2011	no	no	0	1	0	1	0	0	0	0	0	0
Central Valley	Sacramento Valley	Rice Field	75878	0.081267162	2011	no	no	0.5	2	0	0	0	2	0	0	0	0
Central Valley	Sacramento Valley	Rice Field	75879	0.081267162	2011	no	no	0.5	0	0	0	0	0	0	0	0	0
Central Valley	Sacramento Valley	Rice Field	75880	0.081267162	2011	no	no	0.25	2	0	2	0	0	0	0	0	0
Central Valley	Sacramento Valley	Rice Field	75881	0.081267162	2011	no	no	1	3	0	3	0	0	0	0	0	0
Central Valley	Sacramento Valley	Rice Field	75882	0.081267162	2011	no	no	1	2	0	1	0	1	0	0	0	0
Central Valley	Sacramento Valley	Rice Field	75883	0.081267162	2011	no	no	0	0	0	0	0	0	0	0	0	0
Central Valley	Sacramento Valley	Rice Field	75884	0.081267162	2011	no	no	0	0	0	0	0	0	0	0	0	0
Central Valley	Sacramento Valley	Rice Field	75885	0.081267162	2011	no	no	0	0	0	0	0	0	0	0	0	0
Central Valley	Sacramento Valley	Rice Field	75886	0.081267162	2011	no	no	0.25	0	0	0	0	0	0	0	0	0
Central Valley	Sacramento Valley	Rice Field	75887	0.081267162	2011	no	no	0	0	0	0	0	0	0	0	0	0
Central Valley	Sacramento Valley	Rice Field	75888	0.081267162	2011	no	no	0	0	0	0	0	0	0	0	0	0
Central Valley	Sacramento Valley	Rice Field	75889	0.081267162	2011	no	no	0.5	0	0	0	0	0	0	0	0	0
Central Valley	Sacramento Valley	Rice Field	75890	0.081267162	2011	no	no	0.75	0	0	0	0	0	0	0	0	0
Central Valley	Sacramento Valley	Rice Field	75891	0.081267162	2011	no	no	0.5	0	0	0	0	0	0	0	0	0
Central Valley	Sacramento Valley	Rice Field	75892	0.081267162	2011	no	no	0.5	0	0	0	0	0	0	0	0	0
Central Valley	Sacramento Valley	Rice Field	75893	0.081267162	2011	no	no	0.75	0	0	0	0	0	0	0	0	0
Central Valley	Sacramento Valley	Rice Field	75894	0.081267162	2011	no	no	0.5	2	0	2	0	0	0	0	0	0
Central Valley	Sacramento Valley	Rice Field	75895	0.081267162	2011	no	no	0.5	6	0	0	0	6	0	0	0	0
Central Valley	Sacramento Valley	Rice Field	75896	0.081267162	2011	no	no	0	0	0	0	0	0	0	0	0	0
Central Valley	Sacramento Valley	Rice Field	75897	0.081271898	2011	no	no	0	2	0	2	0	0	0	0	0	0
Central Valley	Sacramento Valley	Miscellaneous	75898	0.081271898	2011	no	no	0	0	0	0	0	0	0	0	0	0
Central Valley	Sacramento Valley	Miscellaneous	75899	0.081271898	2011	no	no	0.25	0	0	0	0	0	0	0	0	0
Central Valley	Sacramento Valley	Rice Field	75900	0.081271898	2011	no	no	1	4	0	0	0	1	0	0	0	0
Central Valley	Sacramento Valley	Rice Field	75901	0.081271898	2011	no	no	0.75	0	0	0	0	0	0	0	0	0
Central Valley	Sacramento Valley	Rice Field	75902	0.081271898	2011	no	no	0	0	0	0	0	0	0	0	0	0
Central Valley	Sacramento Valley	Rice Field	75903	0.081271898	2011	no	no	0	0	0	0	0	0	0	0	0	0
Central Valley	Sacramento Valley	Rice Field	75904	0.081271898	2011	no	no	0	0	0	0	0	0	0	0	0	0
Central Valley	Sacramento Valley	Rice Field	75905	0.081271898	2011	no	no	0	6	0	6	0	0	0	0	0	0
Central Valley	Sacramento Valley	Rice Field	75906	0.081271898	2011	no	no	0.5	20	0	0	0	20	0	0	0	0
Central Valley	Sacramento Valley	Rice Field	75907	0.081271898	2011	no	no	0.5	0	0	0	0	0	0	0	0	0
Central Valley	Sacramento Valley	Rice Field	75908	0.081271898	2011	no	no	1	0	0	0	0	0	0	0	0	0
Central Valley	Sacramento Valley	Rice Field	75909	0.081271898	2011	no	no	0	0	0	0	0	0	0	0	0	0
Central Valley	Sacramento Valley	Other Suitable	75910	0.081271898	2011	no	no	0.6	0	0	0	0	0	0	0	0	0
Central Valley	Sacramento Valley	Other Suitable	75911	0.081271898	2011	no	no	0.5	5	0	4	0	0	0	0	0	0
Central Valley	Sacramento Valley	Rice Field	75912	0.081271898	2011	no	no	0	0	0	0	0	0	0	0	0	0
Central Valley	Sacramento Valley	Miscellaneous	75913	0.081271898	2011	no	no	0	0	0	0	0	0	0	0	0	0
Central Valley	Sacramento Valley	Miscellaneous	75914	0.081271898	2011	no	no	0.25	0	0	0	0	0	0	0	0	0
Central Valley	Sacramento Valley	Miscellaneous	75915	0.081271898	2011	no	no	0	0	0	0	0	0	0	0	0	0
Central Valley	Sacramento Valley	Other Suitable	75916	0.081271898	2011	no	no	0	0	0	0	0	0	0	0	0	0
Central Valley	Sacramento Valley	Rice Field	75917	0.081268096	2011	no	no	0.25	0	0	0	0	0	0	0	0	0
Central Valley	Sacramento Valley	Rice Field	75918	0.081268022	2011	no	no	0.5	2	0	2	0	0	0	0	0	0
Central Valley	Sacramento Valley	Rice Field	75919	0.081268052	2011	no	no	0.5	0	0	0	0	0	0	0	0	0
Central Valley	Sacramento Valley	Rice Field	75920	0.081267993	2011	no	no	0.75	0	0	0	0	0	0	0	0	0
Central Valley	Sacramento Valley	Other Suitable	75921	0.081268512	2011	no	no	0.5	0	0	0	0	0	0	0	0	0
Central Valley	Sacramento Valley	Rice Field	75922	0.081268905	2011	no	no	0.25	0	0	0	0	0	0	0	0	0
Central Valley	Sacramento Valley	Rice Field	75923	0.081269279	2011	no	no	0	0	0	0	0	0	0	0	0	0
Central Valley	Sacramento Valley	Rice Field	75924	0.081269601	2011	no	no	0	0	0	0	0	0	0	0	0	0
Central Valley	Sacramento Valley	Rice Field	75925	0.081270248	2011	no	no	0.05	1	0	1	0	0	0	0	0	0
Central Valley	Sacramento Valley	Rice Field	75926	0.081270637	2011	no	no	0.5	0	0	0	0	0	0	0	0	0
Central Valley	Sacramento Valley	Rice Field	75927	0.081270929	2011	no	no	0	1	0	1	0	0	0	0	0	0
Central Valley	Sacramento Valley	Miscellaneous	75928	0.081271439	2011	no	no	0	10	0	10	0	0	0	0	0	0
Central Valley	Sacramento Valley	Other Suitable	75929	0.081271771	2011	no	no	0	1	0	1	0	0	0	0	0	0
Central Valley	Sacramento Valley	Other Suitable	75930	0.081272038	2011	no	no	0	0	0	0	0	0	0	0	0	0
Central Valley	Sacramento Valley	Other Suitable	75931	0.081271943	2011	no	no	0	1	0	1	0	0	0	0	0	0
Central Valley	Sacramento Valley	Other Suitable	75932	0.081272191	2011	no	no	0	6	0	6	0	0	0	0	0	0
Central Valley	Sacramento Valley	Rice Field	75933	0.081272179	2011	no	no	0	0	0	0	0	0	0	0	0	0
Central Valley	Sacramento Valley	Other Suitable	75934	0.081272085	2011	no	no	0	0	0	0	0	0	0	0	0	0
Central Valley	Sacramento Valley	Other Suitable	75935	0.081272147	2011	no	no	0	0	0	0	0	0	0	0	0	0
Central Valley	Sacramento Valley	Rice Field	75936	0.081272358	2011	no	no	0	1	0	1	0	0	0	0	0	0
Central Valley	Sacramento Valley	Wetland	90804	0.612555458	2011	no	no	0.962920159	194	33	10	0	1	110	40	0	0
Central Valley	Sacramento Valley	Wetland	90806	0.506988882	2011	no	no	1	20	4	0	15	0	0	0	0	0
Central Valley	Sacramento Valley	Wetland	90807	0.385084802	2011	no	no	0.503021039	0	0	0	0	0	0	0	0	0
Central Valley	Sacramento Valley	Wetland	90808	0.574537719	2011	no	no	0.924539548	14	2	2	8	0	2	0	0	2
Central Valley	Sacramento Valley	Wetland	90809	0.248376384	2011	no	no	0.406852523	114	1	12	80	1	0	20	0	0
Central Valley	Sacramento Valley	Miscellaneous	90810	0.103417285	2011	no	no	0.004709277	0	0	0	0	0	0	0	0	0
Central Valley	Sacramento Valley	Miscellaneous	90811	0.10661757	2011	no	no	0.179767986	0	0	0	0	0	0	0	0	0
Central Valley	Sacramento Valley	Other Suitable	90812	0.204008297	2011	no	no	0	0	0	0	0	0	0	0	0	0
Central Valley	Sacramento Valley	Wetland	90813	0.059987271	2011	no	no	1	0	0	0	0	0	0	0	0	0
Central Valley	Sacramento Valley	Wetland	90814	0.32353434	2011	no	no	1	0	0	0	0	0	0	0	0	0
Central Valley	Sacramento Valley	Wetland	90815	0.050490884	2011	no	no	0.998558549	0	0	0	0	0	0	0	0	0
Central Valley	Sacramento Valley	Wetland	90816	0.212091182	2011	no	no	0.995383356	0	0	0	0	0	0	0	0	0
Central Valley	Sacramento Valley	Other Suitable	90817	0.279590541	2011	no	no	0.04591789	0	0	0	0	0	0	0	0	0
Central Valley	Sacramento Valley	Wetland	90818	0.394992857	2011	no	no	0.985533926	4	4	0	0	0	0	0	0	0
Central Valley	Sacramento Valley	Wetland	90819	0.166531409	2011	no	no	0.902517663	0	0	0	0	0	0	0	0	0
Central Valley	Sacramento Valley	Wetland	90820	0.164068355	2011	no	no	0.983076752	0	0	0	0	0	0	0	0	0
Central Valley	Sacramento Valley	Wetland	90821	0.052917172	2011	no	no	0.907703211	0	0	0	0	0	0	0	0	0
Central Valley	Sacramento Valley	Wetland	90822	0.306045452	2011	no	no	0.997198936	0	0	0	0	0	0	0	0	0
Central Valley	Sacramento Valley	Other Suitable	90823	0.360114329	2011	no	no	1	0	0	0	0	0	0	0	0	0
Central Valley	Sacramento Valley	Wetland	90824	0.029632415	2011	no	no	0.894357816	0	0	0	0	0	0	0	0	0
Central Valley	Sacramento Valley	Wetland	90825	0.371680131	2011	no	no	0.972881618	0	0	0	0	0	0	0	0	0
Central Valley	Sacramento Valley	Wetland	90826	0.482938215	2011	no	no	0.993965231	0	0	0	0	0	0	0	0	0
Central Valley	Sacramento Valley	Wetland	90827	0.101764394	2011	no	no	0.998112996	0	0	0	0	0	0	0	0	0
Central Valley	Sacramento Valley	Wetland	90828	0.348364313	2011	no	no	0.725581196	0	0	0	0	0	0	0	0	0
Central Valley	Sacramento Valley	Wetland	90829	0.285841524	2011	no	no	0.938722503	0	0	0	0	0	0	0	0	0
Central Valley	Sacramento Valley	Wetland	90830	0.282110125	2011	no	no	0.552611089	0	0	0	0	0	0	0	0	0
Central Valley	Sacramento Valley	Wetland	90831	0.283239876	2011	no	no	0.837685437	0	0	0	0	0	0	0	0	0
Central Valley	Sacramento Valley	Wetland	90832	0.049986607	2011	no	no	1	0	0	0	0	0	0	0	0	0
Central Valley	Sacramento Valley	Wetland	90833	0.183567276	2011	no	no	0.5808607	0	0	0	0	0	0	0	0	0
Central Valley	Sacramento Valley	Other Suitable	90834	0.21202205	2011	no	no	0	0	0	0	0	0	0	0	0	0
Central Valley	Sacramento Valley	Other Suitable	90835	0.46560984	2011	no	no	0.015675087	0	0	0	0	0	0	0	0	0
Central Valley	Sacramento Valley	Other Suitable	90836	0.239230114	2011	no	no	0	0	0	0	0	0	0	0	0	0
Central Valley	Sacramento Valley	Wetland	90837	0.328881152	2011	no	no	1	0	0	0	0	0	0	0	0	0
Central Valley	Sacramento Valley	Wetland	90838	0.289835458	2011	no	no	1	12	2	0	0	0	0	10	0	0
Central Valley	Sacramento Valley	Wetland	90839	0.097223631	2011	no	no	1	0	0	0	0	0	0	0	0	0
Central Valley	Sacramento Valley	Wetland	90840	0.023117489	2011	no	no	1	0	0	0	0	0	0	0	0	0
Central Valley	Sacramento Valley	Wetland	90841	0.091533397	2011	no	no	1	0	0	0	0	0	0	0	0	0
Central Valley	Sacramento Valley	Wetland	90842	0.076212306	2011	no	no	1	0	0	0	0	0	0	0	0	0
Central Valley	Sacramento Valley	Wetland	90843	0.238965082	2011	no	no	0.571587428	2	2	0	0	0	0	0	0	0
Central Valley	Sacramento Valley	Other Suitable	90844	0.180204364	2011	no	no	0.990426839	0	0	0	0	0	0	0	0	0
Central Valley	Sacramento Valley	Other Suitable	90845	0.071041538	2011	no	no	1	0	0	0	0	0	0	0	0	0
Central Valley	Sacramento Valley	Other Suitable	90846	0.57711385	2011	no	no	0.092301527	0	0	0	0	0	0	0	0	0
Central Valley	Sacramento Valley	Wetland	90847	0.173653878	2011	no	no	0.996866823	0	0	0	0	0	0	0	0	0
Central Valley	Sacramento Valley	Wetland	90848	0.2028522	2011	no	no	1	0	0	0	0	0	0	0	0	0
Central Valley	Sacramento Valley	Wetland	90849	0.042288816	2011	no	no	0	0	0	0	0	0	0	0	0	0
Central Valley	Sacramento Valley	Wetland	90850	0.054817118	2011	no	no	0.972863751	0	0	0	0	0	0	0	0	0
Central Valley	Sacramento Valley	Wetland	90851	0.272234923	2011	no	no	0.565893636	5	5	0	0	0	0	0	0	0
Central Valley	Sacramento Valley	Wetland	90852	0.397083611	2011	no	no	0.837301214	5	4	1	0	0	0	0	0	0
Central Valley	Sacramento Valley	Other Suitable	119351	0.236136123	2011	no	no	0.324626617	0	0	0	0	0	0	0	0	0
Central Valley	Sacramento Valley	Wetland	119352	0.144662806	2011	no	no	0.936677451	0	0	0	0	0	0	0	0	0
Central Valley	Sacramento Valley	Wetland	119353	0.20478606	2011	no	no	1	0	0	0	0	0	0	0	0	0
Central Valley	Sacramento Valley	Wetland	119354	0.068752465	2011	no	no	0.609071889	0	0	0	0	0	0	0	0	0
Central Valley	Sacramento Valley	Wetland	119356	0.38144974	2011	no	no	0.952507811	0	0	0	0	0	0	0	0	0
Central Valley	Sacramento Valley	Wetland	119357	1.610116635	2011	no	no	0.999078925	0	0	0	0	0	0	0	0	0
Central Valley	Sacramento Valley	Wetland	119358	0.354307754	2011	no	no	0.245973228	0	0	0	0	0	0	0	0	0
Central Valley	Sacramento Valley	Wetland	119359	0.348600574	2011	no	no	0.660726941	0	0	0	0	0	0	0	0	0
Central Valley	Sacramento Valley	Other Suitable	119360	0.364224156	2011	no	no	0	0	0	0	0	0	0	0	0	0
Central Valley	Sacramento Valley	Wetland	119361	0.413833361	2011	no	no	1	0	0	0	0	0	0	0	0	0
Central Valley	Sacramento Valley	Wetland	119362	0.189810343	2011	no	no	0.756424343	0	0	0	0	0	0	0	0	0
Central Valley	Sacramento Valley	Other Suitable	119364	0.268289286	2011	no	no	0	0	0	0	0	0	0	0	0	0
Central Valley	Sacramento Valley	Wetland	119365	0.115027682	2011	no	no	0.5	0	0	0	0	0	0	0	0	0
Central Valley	Sacramento Valley	Wetland	119366	0.598089346	2011	no	no	0.992421207	0	0	0	0	0	0	0	0	0
Central Valley	Sacramento Valley	Wetland	119367	0.932912397	2011	no	no	0.998368931	15	15	0	0	0	0	0	0	0
Central Valley	Sacramento Valley	Wetland	119368	0.129764356	2011	no	no	1	0	0	0	0	0	0	0	0	0
Central Valley	Sacramento Valley	Wetland	119369	0.155809629	2011	no	no	0.958971163	0	0	0	0	0	0	0	0	0
Central Valley	Sacramento Valley	Wetland	119370	0.272234923	2011	no	no	0.523830445	0	0	0	0	0	0	0	0	0
Central Valley	Sacramento Valley	Wetland	119371	0.20792965	2011	no	no	0.67098915	0	0	0	0	0	0	0	0	0
Central Valley	Sacramento Valley	Wetland	119372	0.384104795	2011	no	no	0.999716467	100	100	0	0	0	0	0	0	0
Central Valley	Sacramento Valley	Wetland	119373	0.32414437	2011	no	no	0.992466584	0	0	0	0	0	0	0	0	0
Central Valley	Sacramento Valley	Wetland	119374	0.220158492	2011	no	no	1	0	0	0	0	0	0	0	0	0
Central Valley	Sacramento Valley	Wetland	119375	0.115502697	2011	no	no	1	0	0	0	0	0	0	0	0	0
Central Valley	Sacramento Valley	Wetland	119376	0.258066276	2011	no	no	0.896990582	0	0	0	0	0	0	0	0	0
Central Valley	Sacramento Valley	Wetland	119377	0.2149119	2011	no	no	0.596456677	0	0	0	0	0	0	0	0	0
Central Valley	Sacramento Valley	Wetland	119378	0.369293744	2011	no	no	0.765791924	0	0	0	0	0	0	0	0	0
Central Valley	Sacramento Valley	Wetland	119379	0.574288086	2011	no	no	0.989194961	0	0	0	0	0	0	0	0	0
Central Valley	Sacramento Valley	Wetland	119380	0.209885541	2011	no	no	0.995297892	19	16	3	0	0	0	0	0	0
Central Valley	Sacramento Valley	Wetland	119381	0.57161426	2011	no	no	0.900630202	18	18	0	0	0	0	0	0	0
Central Valley	Sacramento Valley	Wetland	119382	0.094797431	2011	no	no	0.999328784	0	0	0	0	0	0	0	0	0
Central Valley	Sacramento Valley	Wetland	119384	0.182714161	2011	no	no	0.968785889	0	0	0	0	0	0	0	0	0
Central Valley	Sacramento Valley	Wetland	119385	0.541194599	2011	no	no	0.726340759	0	0	0	0	0	0	0	0	0
Central Valley	Sacramento Valley	Wetland	119386	0.140610233	2011	no	no	0.997089981	0	0	0	0	0	0	0	0	0
Central Valley	Sacramento Valley	Other Suitable	119387	0.315293146	2011	no	no	0	0	0	0	0	0	0	0	0	0
Central Valley	Sacramento Valley	Wetland	119388	0.239055567	2011	no	no	0.983595444	0	0	0	0	0	0	0	0	0
Central Valley	Sacramento Valley	Wetland	119389	0.594491937	2011	no	no	0.8670762	0	0	0	0	0	0	0	0	0
Central Valley	Sacramento Valley	Wetland	119390	1.036047729	2011	no	no	0.915831857	0	0	0	0	0	0	0	0	0
Central Valley	Sacramento Valley	Wetland	119391	0.248602959	2011	no	no	0.985809205	0	0	0	0	0	0	0	0	0
Central Valley	Sacramento Valley	Wetland	119392	0.337546215	2011	no	no	0.440938004	0	0	0	0	0	0	0	0	0
Central Valley	Sacramento Valley	Other Suitable	119393	0.039594806	2011	no	no	0	0	0	0	0	0	0	0	0	0
Central Valley	Sacramento Valley	Other Suitable	119394	0.102791596	2011	no	no	0	0	0	0	0	0	0	0	0	0
Central Valley	Sacramento Valley	Wetland	119395	0.315512773	2011	no	no	0.964342737	0	0	0	0	0	0	0	0	0
Central Valley	Sacramento Valley	Wetland	119396	0.354074643	2011	no	no	0.984472332	0	0	0	0	0	0	0	0	0
Central Valley	Sacramento Valley	Wetland	119397	0.589817898	2011	no	no	0.980521579	0	0	0	0	0	0	0	0	0
Central Valley	Sacramento Valley	Other Suitable	119398	0.291181853	2011	no	no	0	0	0	0	0	0	0	0	0	0
Central Valley	Sacramento Valley	Wetland	119399	0.453814207	2011	no	no	0.996723719	0	0	0	0	0	0	0	0	0
Central Valley	Sacramento Valley	Wetland	119400	0.595206849	2011	no	no	0.997961275	0	0	0	0	0	0	0	0	0
Central Valley	Sacramento Valley	Wetland	119401	0.140910851	2011	no	no	0.996862772	0	0	0	0	0	0	0	0	0
Central Valley	Sacramento Valley	Wetland	119402	1.06438546	2011	no	no	0.962314698	0	0	0	0	0	0	0	0	0
Central Valley	Sacramento Valley	Wetland	119403	0.238554971	2011	no	no	1	0	0	0	0	0	0	0	0	0
Central Valley	Sacramento Valley	Wetland	119404	0.175522453	2011	no	no	1	0	0	0	0	0	0	0	0	0
Central Valley	Sacramento Valley	Wetland	119405	0.164894503	2011	no	no	0.997812462	0	0	0	0	0	0	0	0	0
Central Valley	Sacramento Valley	Wetland	119406	0.140044393	2011	no	no	0.997525795	0	0	0	0	0	0	0	0	0
Central Valley	Sacramento Valley	Wetland	119407	0.096051717	2011	no	no	0.798282095	0	0	0	0	0	0	0	0	0
Central Valley	Sacramento Valley	Wetland	119408	0.23591205	2011	no	no	0.657513499	0	0	0	0	0	0	0	0	0
Central Valley	Sacramento Valley	Other Suitable	119409	1.091661183	2011	no	no	0.997670336	0	0	0	0	0	0	0	0	0
Central Valley	Sacramento Valley	Wetland	119410	0.257616789	2011	no	no	0.990401878	0	0	0	0	0	0	0	0	0
Central Valley	Sacramento Valley	Wetland	119411	0.363085115	2011	no	no	0.998714139	0	0	0	0	0	0	0	0	0
Central Valley	Sacramento Valley	Other Suitable	119412	0.275006775	2011	no	no	0.981682946	0	0	0	0	0	0	0	0	0
Central Valley	Sacramento Valley	Other Suitable	119413	0.12988078	2011	no	no	0	0	0	0	0	0	0	0	0	0
Central Valley	Sacramento Valley	Other Suitable	119414	0.304343351	2011	no	no	0	0	0	0	0	0	0	0	0	0
Central Valley	Sacramento Valley	Wetland	119415	0.016985127	2011	no	no	1	0	0	0	0	0	0	0	0	0
Central Valley	Sacramento Valley	Wetland	119416	0.137356875	2011	no	no	0.249519749	0	0	0	0	0	0	0	0	0
Central Valley	Sacramento Valley	Other Suitable	119421	0.299648072	2011	no	no	0	0	0	0	0	0	0	0	0	0
Central Valley	Sacramento Valley	Wetland	119422	0.183284101	2011	no	no	0.999842189	0	0	0	0	0	0	0	0	0
Central Valley	Sacramento Valley	Wetland	119423	0.231202036	2011	no	no	0.977811261	2	0	2	0	0	0	0	0	0
Central Valley	Sacramento Valley	Wetland	119424	0.362414011	2011	no	no	0.938791565	0	0	0	0	0	0	0	0	0
Central Valley	Sacramento Valley	Wetland	119425	0.107287189	2011	no	no	1	0	0	0	0	0	0	0	0	0
Central Valley	Sacramento Valley	Wetland	119426	0.117589018	2011	no	no	0.988562918	0	0	0	0	0	0	0	0	0
Central Valley	Sacramento Valley	Wetland	119427	0.102082894	2011	no	no	0.997031008	0	0	0	0	0	0	0	0	0
Central Valley	Sacramento Valley	Wetland	119428	0.103069798	2011	no	no	0.997395718	0	0	0	0	0	0	0	0	0
Central Valley	Sacramento Valley	Wetland	119429	0.177974731	2011	no	no	0.998018627	1	0	0	0	1	0	0	0	0
Central Valley	Sacramento Valley	Wetland	119430	0.17073667	2011	no	no	1	0	0	0	0	0	0	0	0	0
Central Valley	Sacramento Valley	Other Suitable	119431	0.387968739	2011	no	no	0	0	0	0	0	0	0	0	0	0
Central Valley	Sacramento Valley	Wetland	119432	0.272209957	2011	no	no	1	1	0	0	0	0	0	0	0	0
Central Valley	Sacramento Valley	Other Suitable	119433	0.574574979	2011	no	no	0	0	0	0	0	0	0	0	0	0
Central Valley	Sacramento Valley	Wetland	119434	0.272234923	2011	no	no	0.599168345	0	0	0	0	0	0	0	0	0
Central Valley	Sacramento Valley	Wetland	119435	0.210733547	2011	no	no	0.99960613	1	0	0	0	1	0	0	0	0
Central Valley	Sacramento Valley	Other Suitable	119436	0.778858359	2011	no	no	0.018909666	0	0	0	0	0	0	0	0	0
Central Valley	Sacramento Valley	Other Suitable	119437	0.20478606	2011	no	no	0.006528544	7	0	6	0	1	0	0	0	0
Central Valley	Sacramento Valley	Other Suitable	119438	0.37189771	2011	no	no	0	0	0	0	0	0	0	0	0	0
Central Valley	Sacramento Valley	Other Suitable	119439	0.269125374	2011	no	no	0	0	0	0	0	0	0	0	0	0
Central Valley	Sacramento Valley	Other Suitable	119440	0.324513105	2011	no	no	0	0	0	0	0	0	0	0	0	0
Central Valley	Sacramento Valley	Wetland	119441	0.114105563	2011	no	no	0.940108319	0	0	0	0	0	0	0	0	0
Central Valley	Sacramento Valley	Wetland	119442	0.138778181	2011	no	no	1	0	0	0	0	0	0	0	0	0
Central Valley	Sacramento Valley	Wetland	119443	0.135829567	2011	no	no	0.992863694	2	0	2	0	0	0	0	0	0
Central Valley	Sacramento Valley	Other Suitable	119444	0.0416572	2011	no	no	0	0	0	0	0	0	0	0	0	0
Central Valley	Sacramento Valley	Other Suitable	119445	0.031439419	2011	no	no	0	0	0	0	0	0	0	0	0	0
Central Valley	Sacramento Valley	Other Suitable	119446	0.221945608	2011	no	no	0	0	0	0	0	0	0	0	0	0
Central Valley	Sacramento Valley	Wetland	119447	0.154563828	2011	no	no	0.982908834	0	0	0	0	0	0	0	0	0
Central Valley	Sacramento Valley	Wetland	119448	0.133193287	2011	no	no	0.997286823	0	0	0	0	0	0	0	0	0
Central Valley	Sacramento Valley	Wetland	119452	0.025125555	2011	no	no	1	0	0	0	0	0	0	0	0	0
Central Valley	Sacramento Valley	Wetland	119453	1.179160544	2011	no	no	0.864150751	0	0	0	0	0	0	0	0	0
Central Valley	Sacramento Valley	Wetland	119455	0.359425021	2011	no	no	0.949098712	0	0	0	0	0	0	0	0	0
Central Valley	Sacramento Valley	Wetland	119456	1.454241405	2011	no	no	0.914148185	0	0	0	0	0	0	0	0	0
Central Valley	Sacramento Valley	Wetland	119457	0.616718085	2011	no	no	0.967381898	0	0	0	0	0	0	0	0	0
Central Valley	Sacramento Valley	Wetland	119458	0.497185234	2011	no	no	0.983471477	0	0	0	0	0	0	0	0	0
Central Valley	Sacramento Valley	Wetland	119459	0.333850997	2011	no	no	0.570488463	0	0	0	0	0	0	0	0	0
Central Valley	Sacramento Valley	Wetland	119460	0.32419454	2011	no	no	0.885191262	0	0	0	0	0	0	0	0	0
Central Valley	Sacramento Valley	Wetland	119461	0.606702121	2011	no	no	0.799971163	0	0	0	0	0	0	0	0	0
Central Valley	Sacramento Valley	Wetland	119462	0.832337101	2011	no	no	0.745045858	0	0	0	0	0	0	0	0	0
Central Valley	Sacramento Valley	Wetland	119464	0.509784203	2011	no	no	0.717759333	10	10	0	0	0	0	0	0	0
Central Valley	Sacramento Valley	Wetland	119465	0.580743228	2011	no	no	0.603350173	0	0	0	0	0	0	0	0	0
Central Valley	Sacramento Valley	Wetland	119466	0.516439029	2011	no	no	0.838467825	567	15	0	500	2	48	0	2	50
Central Valley	Sacramento Valley	Wetland	119467	0.73934106	2011	no	no	0.999883197	35	35	0	0	0	0	0	0	0
Central Valley	Sacramento Valley	Wetland	119468	1.096524708	2011	no	no	0.776219699	0	0	0	0	0	0	0	0	0
Central Valley	Sacramento Valley	Wetland	119469	0.371268036	2011	no	no	0.768673774	0	0	0	0	0	0	0	0	0
Central Valley	Sacramento Valley	Wetland	119470	0.287953205	2011	no	no	0.972251436	0	0	0	0	0	0	0	0	0
Central Valley	Sacramento Valley	Wetland	119471	0.23766499	2011	no	no	0.429693148	30	0	0	0	0	0	0	0	0
Central Valley	Sacramento Valley	Other Suitable	119472	0.210651499	2011	no	no	0.643660713	0	0	0	0	0	0	0	0	0
Central Valley	Sacramento Valley	Wetland	119473	0.120315779	2011	no	no	1	0	0	0	0	0	0	0	0	0
Central Valley	Sacramento Valley	Wetland	119474	0.446889395	2011	no	no	0.762969182	0	0	0	0	0	0	0	0	0
Central Valley	Sacramento Valley	Wetland	119475	0.385480429	2011	no	no	0.898522324	0	0	0	0	0	0	0	0	0
Central Valley	Sacramento Valley	Other Suitable	119477	0.193241321	2011	no	no	0	0	0	0	0	0	0	0	0	0
Central Valley	Sacramento Valley	Wetland	119478	0.245262678	2011	no	no	0.993819717	0	0	0	0	0	0	0	0	0
Central Valley	Sacramento Valley	Wetland	119479	0.193682237	2011	no	no	0	0	0	0	0	0	0	0	0	0
Central Valley	Sacramento Valley	Wetland	119480	0.536879076	2011	no	no	0.1	0	0	0	0	0	0	0	0	0
Central Valley	Sacramento Valley	Wetland	119481	0.163480027	2011	no	no	0.800356869	0	0	0	0	0	0	0	0	0
Central Valley	Sacramento Valley	Wetland	119482	0.038263352	2011	no	no	0.771674964	0	0	0	0	0	0	0	0	0
Central Valley	Sacramento Valley	Wetland	119483	0.111431794	2011	no	no	0.85058006	0	0	0	0	0	0	0	0	0
Central Valley	Sacramento Valley	Other Suitable	119484	0.079467627	2011	no	no	0	0	0	0	0	0	0	0	0	0
Central Valley	Sacramento Valley	Wetland	119485	0.071071692	2011	no	no	0.9	0	0	0	0	0	0	0	0	0
Central Valley	Sacramento Valley	Wetland	119486	0.057961694	2011	no	no	1	0	0	0	0	0	0	0	0	0
Central Valley	Sacramento Valley	Other Suitable	119487	0.43075102	2011	no	no	0	0	0	0	0	0	0	0	0	0
Central Valley	Sacramento Valley	Wetland	119488	0.181312381	2011	no	no	0.3	0	0	0	0	0	0	0	0	0
Central Valley	Sacramento Valley	Wetland	119489	0.151480768	2011	no	no	0.395584019	0	0	0	0	0	0	0	0	0
Central Valley	Sacramento Valley	Wetland	119490	0.511379013	2011	no	no	0.986883768	0	0	0	0	0	0	0	0	0
Central Valley	Sacramento Valley	Wetland	119492	0.095725938	2011	no	no	0.985730646	0	0	0	0	0	0	0	0	0
Central Valley	Sacramento Valley	Wetland	119493	0.088976261	2011	no	no	0.991721442	0	0	0	0	0	0	0	0	0
Central Valley	Sacramento Valley	Other Suitable	119494	0.348364313	2011	no	no	0	0	0	0	0	0	0	0	0	0
Central Valley	Sacramento Valley	Other Suitable	119495	0.925642915	2011	no	no	0.2871443	0	0	0	0	0	0	0	0	0
Central Valley	Sacramento Valley	Wetland	119496	0.111390411	2011	no	no	0.864903111	0	0	0	0	0	0	0	0	0
Central Valley	Sacramento Valley	Wetland	119497	0.164466962	2011	no	no	0.9	0	0	0	0	0	0	0	0	0
Central Valley	Sacramento Valley	Other Suitable	119498	0.173381912	2011	no	no	0.999140107	0	0	0	0	0	0	0	0	0
Central Valley	Sacramento Valley	Wetland	119499	0.474633783	2011	no	no	0.158796491	0	0	0	0	0	0	0	0	0
Central Valley	Sacramento Valley	Wetland	119500	0.130031491	2011	no	no	0.809067796	13	9	3	0	1	0	0	0	0
Central Valley	Sacramento Valley	Wetland	119501	0.242703909	2011	no	no	0.589456961	0	0	0	0	0	0	0	0	0
Central Valley	Sacramento Valley	Wetland	119502	2.064561889	2011	no	no	0.99230283	14	12	2	0	0	0	0	0	0
Central Valley	Sacramento Valley	Wetland	119503	0.418608431	2011	no	no	0.546898866	0	0	0	0	0	0	0	0	0
Central Valley	Sacramento Valley	Wetland	119504	0.11241654	2011	no	no	0.770443772	540	40	0	300	0	192	0	8	200
Central Valley	Sacramento Valley	Wetland	119505	0.14837504	2011	no	no	0	0	0	0	0	0	0	0	0	0
Central Valley	Sacramento Valley	Wetland	119506	0.136167549	2011	no	no	0.897213467	0	0	0	0	0	0	0	0	0
Central Valley	Sacramento Valley	Wetland	119507	0.171704159	2011	no	no	0.986250779	0	0	0	0	0	0	0	0	0
Central Valley	Sacramento Valley	Wetland	119508	0.304809477	2011	no	no	0.998633015	0	0	0	0	0	0	0	0	0
Central Valley	Sacramento Valley	Other Suitable	119509	0.039962572	2011	no	no	0	0	0	0	0	0	0	0	0	0
Central Valley	Sacramento Valley	Other Suitable	119510	0.232540349	2011	no	no	0.992990387	0	0	0	0	0	0	0	0	0
Central Valley	Sacramento Valley	Other Suitable	119511	0.153552484	2011	no	no	0.960566016	0	0	0	0	0	0	0	0	0
Central Valley	Sacramento Valley	Other Suitable	119512	0.25406345	2011	no	no	0.940142661	0	0	0	0	0	0	0	0	0
Central Valley	Sacramento Valley	Other Suitable	119513	0.235274266	2011	no	no	0.999380744	0	0	0	0	0	0	0	0	0
Central Valley	Sacramento Valley	Wetland	119514	0.273726851	2011	no	no	1	0	0	0	0	0	0	0	0	0
Central Valley	Sacramento Valley	Wetland	119515	0.721382956	2011	no	no	0.438401479	430	80	0	0	0	337	0	13	350
Central Valley	Sacramento Valley	Other Suitable	119516	0.164361694	2011	no	no	0	0	0	0	0	0	0	0	0	0
Central Valley	Sacramento Valley	Wetland	119517	0.547918118	2011	no	no	0	0	0	0	0	0	0	0	0	0
Central Valley	Sacramento Valley	Wetland	119518	0.046886687	2011	no	no	0	0	0	0	0	0	0	0	0	0
Central Valley	Sacramento Valley	Other Suitable	119519	0.313444901	2011	no	no	0	0	0	0	0	0	0	0	0	0
Central Valley	Sacramento Valley	Wetland	119520	0.359967431	2011	no	no	0.82652783	0	0	0	0	0	0	0	0	0
Central Valley	Sacramento Valley	Wetland	119521	0.170579861	2011	no	no	0.975798866	0	0	0	0	0	0	0	0	0
Central Valley	Sacramento Valley	Wetland	119522	0.249381796	2011	no	no	0.992929174	0	0	0	0	0	0	0	0	0
Central Valley	Sacramento Valley	Other Suitable	119523	0.173206642	2011	no	no	1	0	0	0	0	0	0	0	0	0
Central Valley	Sacramento Valley	Wetland	119524	0.06990113	2011	no	no	0.89819812	0	0	0	0	0	0	0	0	0
Central Valley	Sacramento Valley	Wetland	119525	0.027232092	2011	no	no	0	0	0	0	0	0	0	0	0	0
Central Valley	Sacramento Valley	Wetland	119526	0.60154643	2011	no	no	0.998706683	0	0	0	0	0	0	0	0	0
Central Valley	Sacramento Valley	Other Suitable	119527	0.168308132	2011	no	no	0	0	0	0	0	0	0	0	0	0
Central Valley	Sacramento Valley	Wetland	119528	0.315615683	2011	no	no	0.731900761	0	0	0	0	0	0	0	0	0
Central Valley	Sacramento Valley	Wetland	119529	0.121897491	2011	no	no	0.768292613	12	12	0	0	0	0	0	0	0
Central Valley	Sacramento Valley	Wetland	119530	0.211295871	2011	no	no	0	0	0	0	0	0	0	0	0	0
Central Valley	Sacramento Valley	Wetland	119531	0.12017195	2011	no	no	0.744039662	0	0	0	0	0	0	0	0	0
Central Valley	Sacramento Valley	Wetland	119532	0.196755643	2011	no	no	0.920547117	0	0	0	0	0	0	0	0	0
Central Valley	Sacramento Valley	Wetland	119533	0.124129935	2011	no	no	0.568805918	0	0	0	0	0	0	0	0	0
Central Valley	Sacramento Valley	Other Suitable	119534	0.143087705	2011	no	no	0.999446847	0	0	0	0	0	0	0	0	0
Central Valley	Sacramento Valley	Other Suitable	119535	0.118847005	2011	no	no	1	0	0	0	0	0	0	0	0	0
Central Valley	Sacramento Valley	Other Suitable	119536	0.137118102	2011	no	no	1	0	0	0	0	0	0	0	0	0
Central Valley	Sacramento Valley	Wetland	119537	0.138213975	2011	no	no	0.999284134	0	0	0	0	0	0	0	0	0
Central Valley	Sacramento Valley	Other Suitable	119538	0.666139288	2011	no	no	0.617563699	20	20	0	0	0	0	0	0	0
Central Valley	Sacramento Valley	Wetland	119539	0.104650079	2011	no	no	0.598341415	0	0	0	0	0	0	0	0	0
Central Valley	Sacramento Valley	Wetland	119540	0.521400609	2011	no	no	0.908208631	0	0	0	0	0	0	0	0	0
Central Valley	Sacramento Valley	Other Suitable	119541	0.51112854	2011	no	no	0	0	0	0	0	0	0	0	0	0
Central Valley	Sacramento Valley	Other Suitable	119542	0.4908369	2011	no	no	0	0	0	0	0	0	0	0	0	0
Central Valley	Sacramento Valley	Other Suitable	119543	0.716087958	2011	no	no	0.278051768	0	0	0	0	0	0	0	0	0
Central Valley	Sacramento Valley	Wetland	119544	0.164604116	2011	no	no	1	0	0	0	0	0	0	0	0	0
Central Valley	Sacramento Valley	Wetland	119545	0.022809502	2011	no	no	0.981559231	0	0	0	0	0	0	0	0	0
Central Valley	Sacramento Valley	Wetland	119546	0.368303877	2011	no	no	0.98779419	0	0	0	0	0	0	0	0	0
Central Valley	Sacramento Valley	Wetland	119547	0.467481771	2011	no	no	0.998119234	0	0	0	0	0	0	0	0	0
Central Valley	Sacramento Valley	Wetland	119548	0.048315199	2011	no	no	0.994806683	0	0	0	0	0	0	0	0	0
Central Valley	Sacramento Valley	Other Suitable	119549	0.099017009	2011	no	no	0	0	0	0	0	0	0	0	0	0
Central Valley	Sacramento Valley	Wetland	119550	0.150390217	2011	no	no	1	0	0	0	0	0	0	0	0	0
Central Valley	Sacramento Valley	Wetland	119551	0.308913459	2011	no	no	1	0	0	0	0	0	0	0	0	0
Central Valley	Sacramento Valley	Other Suitable	119552	2.333747793	2011	no	no	0	0	0	0	0	0	0	0	0	0
Central Valley	Sacramento Valley	Wetland	119553	0.051529382	2011	no	no	0.044096491	0	0	0	0	0	0	0	0	0
Central Valley	Sacramento Valley	Other Suitable	119554	0.507742187	2011	no	no	0.005584058	0	0	0	0	0	0	0	0	0
Central Valley	Sacramento Valley	Other Suitable	119555	0.030176036	2011	no	no	0.076377461	0	0	0	0	0	0	0	0	0
Central Valley	Sacramento Valley	Wetland	119556	0.580003142	2011	no	no	0.999856333	0	0	0	0	0	0	0	0	0
Central Valley	Sacramento Valley	Wetland	119557	0.094559809	2011	no	no	0.992678112	0	0	0	0	0	0	0	0	0
Central Valley	Sacramento Valley	Wetland	119558	0.371345845	2011	no	no	0.997487036	0	0	0	0	0	0	0	0	0
Central Valley	Sacramento Valley	Wetland	119559	0.121024625	2011	no	no	0.97916205	0	0	0	0	0	0	0	0	0
Central Valley	Sacramento Valley	Wetland	119560	0.112605717	2011	no	no	0.998706814	0	0	0	0	0	0	0	0	0
Central Valley	Sacramento Valley	Wetland	119562	0.066092695	2011	no	no	0.998505096	0	0	0	0	0	0	0	0	0
Central Valley	Sacramento Valley	Wetland	119563	0.148913908	2011	no	no	0.706814749	0	0	0	0	0	0	0	0	0
Central Valley	Sacramento Valley	Wetland	119564	0.155528179	2011	no	no	0.9	0	0	0	0	0	0	0	0	0
Central Valley	Sacramento Valley	Other Suitable	119565	0.051186758	2011	no	no	0	0	0	0	0	0	0	0	0	0
Central Valley	Sacramento Valley	Other Suitable	119566	0.712876245	2011	no	no	0	0	0	0	0	0	0	0	0	0
Central Valley	Sacramento Valley	Other Suitable	119567	0.720080177	2011	no	no	0	0	0	0	0	0	0	0	0	0
Central Valley	Sacramento Valley	Miscellaneous	119580	0.702613344	2011	no	no	0	0	0	0	0	0	0	0	0	0
Central Valley	Sacramento Valley	Miscellaneous	119581	0.24513504	2011	no	no	0	0	0	0	0	0	0	0	0	0
Central Valley	Sacramento Valley	Wetland	119582	0.316661261	2011	no	no	0.247730871	0	0	0	0	0	0	0	0	0
Central Valley	Sacramento Valley	Other Suitable	119583	0.107292122	2011	no	no	0	0	0	0	0	0	0	0	0	0
Central Valley	Sacramento Valley	Wetland	119584	0.147954784	2011	no	no	0.987028775	0	0	0	0	0	0	0	0	0
Central Valley	Sacramento Valley	Wetland	119585	0.103183865	2011	no	no	0.987886198	0	0	0	0	0	0	0	0	0
Central Valley	Sacramento Valley	Wetland	119586	0.128670073	2011	no	no	0.886874492	6	0	1	0	0	0	0	0	0
Central Valley	Sacramento Valley	Wetland	119587	0.76418768	2011	no	no	0	0	0	0	0	0	0	0	0	0
Central Valley	Sacramento Valley	Wetland	119588	0.386058323	2011	no	no	0.95	0	0	0	0	0	0	0	0	0
Central Valley	Sacramento Valley	Wetland	119589	0.3881319	2011	no	no	1	0	0	0	0	0	0	0	0	0
Central Valley	Sacramento Valley	Wetland	119590	0.39251224	2011	no	no	0.992211361	2	0	1	0	1	0	0	0	0
Central Valley	Sacramento Valley	Other Suitable	119591	0.57128226	2011	no	no	0.028045138	0	0	0	0	0	0	0	0	0
Central Valley	Sacramento Valley	Wetland	119592	0.119493997	2011	no	no	1	0	0	0	0	0	0	0	0	0
Central Valley	Sacramento Valley	Other Suitable	119593	0.39742204	2011	no	no	0.999648991	0	0	0	0	0	0	0	0	0
Central Valley	Sacramento Valley	Wetland	119594	0.061638884	2011	no	no	0.9	0	0	0	0	0	0	0	0	0
Central Valley	Sacramento Valley	Wetland	119595	0.124202738	2011	no	no	0.998735027	0	0	0	0	0	0	0	0	0
Central Valley	Sacramento Valley	Other Suitable	119596	0.224652393	2011	no	no	0.995158534	0	0	0	0	0	0	0	0	0
Central Valley	Sacramento Valley	Wetland	119597	0.241763023	2011	no	no	0.197969549	2	0	1	0	1	0	0	0	0
Central Valley	Sacramento Valley	Wetland	119598	0.339650711	2011	no	no	0.999356603	2	0	2	0	0	0	0	0	0
Central Valley	Sacramento Valley	Wetland	119599	0.231718416	2011	no	no	0.998462758	0	0	0	0	0	0	0	0	0
Central Valley	Sacramento Valley	Wetland	119600	0.138696074	2011	no	no	0.5	0	0	0	0	0	0	0	0	0
Central Valley	Sacramento Valley	Wetland	119601	0.102013855	2011	no	no	0.1	0	0	0	0	0	0	0	0	0
Central Valley	Sacramento Valley	Other Suitable	119602	0.145569956	2011	no	no	1	0	0	0	0	0	0	0	0	0
Central Valley	Sacramento Valley	Other Suitable	119603	0.197359344	2011	no	no	1	0	0	0	0	0	0	0	0	0
Central Valley	Sacramento Valley	Wetland	119604	0.295641374	2011	no	no	0.999008198	0	0	0	0	0	0	0	0	0
Central Valley	Sacramento Valley	Wetland	119610	0.031301132	2011	no	no	0.795382735	0	0	0	0	0	0	0	0	0
Central Valley	Sacramento Valley	Other Suitable	119611	0.325661352	2011	no	no	0	0	0	0	0	0	0	0	0	0
Central Valley	Sacramento Valley	Wetland	119612	0.116605441	2011	no	no	0.998858947	0	0	0	0	0	0	0	0	0
Central Valley	Sacramento Valley	Wetland	119613	0.104108723	2011	no	no	0.944486773	0	0	0	0	0	0	0	0	0
Central Valley	Sacramento Valley	Other Suitable	119614	0.126591142	2011	no	no	1	0	0	0	0	0	0	0	0	0
Central Valley	Sacramento Valley	Wetland	119615	1.24511075	2011	no	no	0	0	0	0	0	0	0	0	0	0
Central Valley	Sacramento Valley	Wetland	119616	0.144844441	2011	no	no	0	0	0	0	0	0	0	0	0	0
Central Valley	Sacramento Valley	Wetland	119617	0.107524345	2011	no	no	0.983570226	0	0	0	0	0	0	0	0	0
Central Valley	Sacramento Valley	Wetland	119618	0.115431114	2011	no	no	0.983450797	0	0	0	0	0	0	0	0	0
Central Valley	Sacramento Valley	Wetland	119619	0.45461299	2011	no	no	0	0	0	0	0	0	0	0	0	0
Central Valley	Sacramento Valley	Wetland	119620	0.325251317	2011	no	no	0	0	0	0	0	0	0	0	0	0
Central Valley	San Joaquin	Other Suitable	120119	0.104686075	2011	no	no	0.1	15	14	1	0	0	0	0	0	0
Central Valley	San Joaquin	Wetland	120120	0.046516618	2011	no	no	0.1	5	4	0	0	1	0	0	0	0
Central Valley	San Joaquin	Wetland	120121	0.079043201	2011	no	no	0.3	14	0	1	12	0	1	0	0	0
Central Valley	San Joaquin	Wetland	120122	0.130152744	2011	no	no	0.2	9	9	0	0	0	0	0	0	0
Central Valley	San Joaquin	Wetland	120123	0.070300961	2011	no	no	0.05	8	2	1	1	1	3	0	0	0
Central Valley	San Joaquin	Wetland	120124	0.039959128	2011	no	no	0	0	0	0	0	0	0	0	0	0
Central Valley	San Joaquin	Wetland	120126	0.133774972	2011	no	no	1	0	0	0	0	0	0	0	0	0
Central Valley	San Joaquin	Wetland	120127	0.170667636	2011	no	no	0.3	1	1	0	0	0	0	0	0	0
Central Valley	San Joaquin	Wetland	120128	0.213332799	2011	no	no	0.2	0	0	0	0	0	0	0	0	0
Central Valley	San Joaquin	Wetland	120129	0.094668594	2011	no	no	0.97	0	0	0	0	0	0	0	0	0
Central Valley	San Joaquin	Wetland	120131	0.043109502	2011	no	no	0	0	0	0	0	0	0	0	0	0
Central Valley	San Joaquin	Wetland	120132	0.033765569	2011	no	no	0	0	0	0	0	0	0	0	0	0
Central Valley	San Joaquin	Wetland	120135	0.125327384	2011	no	no	0.4	5	3	1	0	0	0	0	0	0
Central Valley	San Joaquin	Wetland	120136	0.063888555	2011	no	no	0.3	7	2	0	0	0	0	0	0	0
Central Valley	San Joaquin	Wetland	120137	0.02224113	2011	no	no	0.1	0	0	0	0	0	0	0	0	0
Central Valley	San Joaquin	Wetland	120138	0.036598385	2011	no	no	0.8	0	0	0	0	0	0	0	0	0
Central Valley	San Joaquin	Wetland	120139	0.080560317	2011	no	no	0.5	49	6	4	9	0	13	5	0	0
Central Valley	San Joaquin	Wetland	120142	0.041999262	2011	no	no	0	0	0	0	0	0	0	0	0	0
Central Valley	San Joaquin	Wetland	120143	0.037661894	2011	no	no	0	1	0	1	0	0	0	0	0	0
Central Valley	San Joaquin	Other Suitable	120173	0.124802938	2011	no	no	0	0	0	0	0	0	0	0	0	0
Central Valley	San Joaquin	Wetland	120174	0.079074758	2011	no	no	0.8	324	6	3	49	0	35	186	41	0
Central Valley	San Joaquin	Wetland	120175	0.047667714	2011	no	no	0.8	51	14	0	0	0	3	27	7	0
Central Valley	San Joaquin	Wetland	120176	0.058913141	2011	no	no	0	0	0	0	0	0	0	0	0	0
Central Valley	San Joaquin	Wetland	120177	0.052621993	2011	no	no	0.3	0	0	0	0	0	0	0	0	0
Central Valley	San Joaquin	Wetland	120178	0.062072278	2011	no	no	0	0	0	0	0	0	0	0	0	0
Central Valley	San Joaquin	Wetland	120179	0.055638069	2011	no	no	0.1	4	0	3	0	0	1	0	0	0
Central Valley	San Joaquin	Wetland	120180	0.037309448	2011	no	no	0	0	0	0	0	0	0	0	0	0
Central Valley	San Joaquin	Other Suitable	120181	0.131301546	2011	no	no	0.1	0	0	0	0	0	0	0	0	0
Central Valley	Yolo-Delta	Wetland	120239	0.176071202	2011	no	no	0.1	0	0	0	0	0	0	0	0	0
Central Valley	Yolo-Delta	Wetland	120240	0.027241123	2011	no	no	0.5	1	0	1	0	0	0	0	0	0
Central Valley	Yolo-Delta	Wetland	120241	0.034479811	2011	no	no	0.5	2	0	1	0	0	0	0	0	0
Central Valley	Yolo-Delta	Wetland	120242	0.135562594	2011	no	no	0.85	76	23	0	20	4	0	29	0	0
Central Valley	Yolo-Delta	Wetland	120243	0.08018825	2011	no	no	0.6	2	0	2	0	0	0	0	0	0
Central Valley	Yolo-Delta	Wetland	120244	0.004395286	2011	no	no	0.6	0	0	0	0	0	0	0	0	0
Central Valley	Yolo-Delta	Wetland	120245	0.058521592	2011	no	no	0.85	0	0	0	0	0	0	0	0	0
Central Valley	Yolo-Delta	Wetland	120246	0.079508985	2011	no	no	0.8	3	3	0	0	0	0	0	0	0
Central Valley	Yolo-Delta	Wetland	120247	0.15126657	2011	no	no	0.7	68	16	1	0	1	25	25	0	25
Central Valley	Yolo-Delta	Wetland	120248	0.103353623	2011	no	no	0.65	0	0	0	0	0	0	0	0	0
Central Valley	Yolo-Delta	Wetland	120249	0.417213453	2011	no	no	0.8	0	0	0	0	0	0	0	0	0
Central Valley	Yolo-Delta	Wetland	120250	0.250510049	2011	no	no	0.06	0	0	0	0	0	0	0	0	0
Central Valley	Yolo-Delta	Wetland	120251	0.107362678	2011	no	no	0.15	0	0	0	0	0	0	0	0	0
Central Valley	Yolo-Delta	Wetland	120252	0.037134079	2011	no	no	0.7	0	0	0	0	0	0	0	0	0
Central Valley	Sacramento Valley	Rice Field	120283	0.080976792	2011	no	no	0.03	0	0	0	0	0	0	0	0	0
Central Valley	Sacramento Valley	Rice Field	120284	0.080976792	2011	no	no	0.1	0	0	0	0	0	0	0	0	0
Central Valley	Sacramento Valley	Rice Field	120285	0.080976792	2011	no	no	0	2	0	0	0	0	0	0	0	0
Central Valley	Sacramento Valley	Rice Field	120286	0.080976792	2011	no	no	0.6	11	0	2	9	0	0	0	0	0
Central Valley	Sacramento Valley	Rice Field	120287	0.080976792	2011	no	no	0.2	0	0	0	0	0	0	0	0	0
Central Valley	Sacramento Valley	Rice Field	120288	0.080976792	2011	no	no	0.05	0	0	0	0	0	0	0	0	0
Central Valley	Sacramento Valley	Rice Field	120289	0.080976792	2011	no	no	0.4	0	0	0	0	0	0	0	0	0
Central Valley	Sacramento Valley	Rice Field	120290	0.080976792	2011	no	no	0.2	0	0	0	0	0	0	0	0	0
Central Valley	Sacramento Valley	Rice Field	120291	0.080976792	2011	no	no	0	0	0	0	0	0	0	0	0	0
Central Valley	Sacramento Valley	Rice Field	120292	0.080976792	2011	no	no	0.3	1	0	1	0	0	0	0	0	0
Central Valley	Sacramento Valley	Rice Field	120293	0.080976792	2011	no	no	0.4	665	0	8	410	0	0	245	0	0
Central Valley	Sacramento Valley	Rice Field	120294	0.080976792	2011	no	no	0.4	241	0	12	0	2	3	215	0	0
Central Valley	Sacramento Valley	Rice Field	120295	0.080976792	2011	no	no	0.2	65	0	4	60	1	0	0	0	0
Central Valley	Sacramento Valley	Rice Field	120296	0.080976792	2011	no	no	0.4	0	0	0	0	0	0	0	0	0
Central Valley	Sacramento Valley	Rice Field	120297	0.080976792	2011	no	no	0.4	1	0	0	0	1	0	0	0	0
Central Valley	Sacramento Valley	Rice Field	120298	0.080976792	2011	no	no	0.5	0	0	0	0	0	0	0	0	0
Central Valley	Sacramento Valley	Rice Field	120299	0.080976792	2011	no	no	0.2	32	0	20	0	0	0	0	0	0
Central Valley	Sacramento Valley	Rice Field	120300	0.080976792	2011	no	no	0.3	11	0	1	0	1	0	0	0	0
Central Valley	Sacramento Valley	Rice Field	120301	0.080976792	2011	no	no	0.4	0	0	0	0	0	0	0	0	0
Central Valley	Sacramento Valley	Rice Field	120302	0.080976792	2011	no	no	0.4	1	0	1	0	0	0	0	0	0
Central Valley	Sacramento Valley	Rice Field	120304	0.080995321	2011	no	no	0.25	102	0	102	0	0	0	0	0	0
Central Valley	Sacramento Valley	Rice Field	120305	0.080995321	2011	no	no	0.1	0	0	0	0	0	0	0	0	0
Central Valley	Sacramento Valley	Rice Field	120306	0.080995321	2011	no	no	0	0	0	0	0	0	0	0	0	0
Central Valley	Sacramento Valley	Other Suitable	120307	0.080995321	2011	no	no	0	0	0	0	0	0	0	0	0	0
Central Valley	Sacramento Valley	Other Suitable	120308	0.080995321	2011	no	no	0	0	0	0	0	0	0	0	0	0
Central Valley	Sacramento Valley	Other Suitable	120309	0.080995321	2011	no	no	0	0	0	0	0	0	0	0	0	0
Central Valley	Sacramento Valley	Other Suitable	120310	0.080995321	2011	no	no	0	1	0	1	0	0	0	0	0	0
Central Valley	Sacramento Valley	Other Suitable	120311	0.080995321	2011	no	no	0.6	6	0	4	0	0	0	0	0	0
Central Valley	Sacramento Valley	Other Suitable	120312	0.080995321	2011	no	no	0	6	0	6	0	0	0	0	0	0
Central Valley	Sacramento Valley	Miscellaneous	120313	0.080995321	2011	no	no	0	2	0	2	0	0	0	0	0	0
Central Valley	Sacramento Valley	Rice Field	120314	0.080995321	2011	no	no	0.5	3	0	1	0	0	0	0	0	0
Central Valley	Sacramento Valley	Miscellaneous	120315	0.080995321	2011	no	no	0	0	0	0	0	0	0	0	0	0
Central Valley	Sacramento Valley	Rice Field	120316	0.080995321	2011	no	no	0	0	0	0	0	0	0	0	0	0
Central Valley	Sacramento Valley	Miscellaneous	120317	0.080995321	2011	no	no	0	0	0	0	0	0	0	0	0	0
Central Valley	Sacramento Valley	Rice Field	120318	0.080995321	2011	no	no	0.05	0	0	0	0	0	0	0	0	0
Central Valley	Sacramento Valley	Rice Field	120319	0.080995321	2011	no	no	1	8	0	2	4	1	0	0	0	0
Central Valley	Sacramento Valley	Rice Field	120320	0.080995321	2011	no	no	0.9	1	0	1	0	0	0	0	0	0
Central Valley	Sacramento Valley	Rice Field	120321	0.080995321	2011	no	no	0.9	38	0	1	0	1	0	34	0	0
Central Valley	Sacramento Valley	Rice Field	120322	0.080995321	2011	no	no	0.75	0	0	0	0	0	0	0	0	0
Central Valley	Sacramento Valley	Rice Field	120323	0.080995321	2011	no	no	0.5	69	0	0	0	0	0	69	0	0
Central Valley	Sacramento Valley	Rice Field	120325	0.080998681	2011	no	no	0.7	4	0	0	0	4	0	0	0	0
Central Valley	Sacramento Valley	Rice Field	120326	0.080998699	2011	no	no	0.1	2	0	1	0	1	0	0	0	0
Central Valley	Sacramento Valley	Rice Field	120327	0.080998742	2011	no	no	0.4	45	0	3	16	17	0	8	0	0
Central Valley	Sacramento Valley	Other Suitable	120328	0.080998673	2011	no	no	0	0	0	0	0	0	0	0	0	0
Central Valley	Sacramento Valley	Other Suitable	120329	0.080998964	2011	no	no	0	0	0	0	0	0	0	0	0	0
Central Valley	Sacramento Valley	Rice Field	120330	0.080999126	2011	no	no	0.4	0	0	0	0	0	0	0	0	0
Central Valley	Sacramento Valley	Other Suitable	120331	0.080999097	2011	no	no	0	0	0	0	0	0	0	0	0	0
Central Valley	Sacramento Valley	Other Suitable	120332	0.080999087	2011	no	no	0	0	0	0	0	0	0	0	0	0
Central Valley	Sacramento Valley	Other Suitable	120333	0.080999084	2011	no	no	0	0	0	0	0	0	0	0	0	0
Central Valley	Sacramento Valley	Other Suitable	120334	0.080999024	2011	no	no	0	5	0	5	0	0	0	0	0	0
Central Valley	Sacramento Valley	Other Suitable	120335	0.080999183	2011	no	no	0	0	0	0	0	0	0	0	0	0
Central Valley	Sacramento Valley	Other Suitable	120336	0.080999621	2011	no	no	0	0	0	0	0	0	0	0	0	0
Central Valley	Sacramento Valley	Other Suitable	120337	0.080999981	2011	no	no	0	0	0	0	0	0	0	0	0	0
Central Valley	Yolo-Delta	Rice Field	120339	0.080057992	2011	no	no	0.9	1	0	0	0	1	0	0	0	0
Central Valley	Yolo-Delta	Rice Field	120340	0.080057992	2011	no	no	0.9	2	0	0	0	0	0	0	0	0
Central Valley	Yolo-Delta	Rice Field	120341	0.080057992	2011	no	no	0.9	9	0	0	0	9	0	0	0	0
Central Valley	Yolo-Delta	Rice Field	120342	0.080057992	2011	no	no	0.75	0	0	0	0	0	0	0	0	0
Central Valley	Yolo-Delta	Rice Field	120343	0.080057992	2011	no	no	1	0	0	0	0	0	0	0	0	0
Central Valley	Yolo-Delta	Rice Field	120344	0.080057992	2011	no	no	0.9	12	0	0	5	1	0	0	0	0
Central Valley	Yolo-Delta	Rice Field	120345	0.080057992	2011	no	no	0	0	0	0	0	0	0	0	0	0
Central Valley	Yolo-Delta	Rice Field	120346	0.080057992	2011	no	no	0	0	0	0	0	0	0	0	0	0
Central Valley	Yolo-Delta	Rice Field	120347	0.080057992	2011	no	no	0.25	1	0	0	0	0	0	0	0	0
Central Valley	Yolo-Delta	Rice Field	120348	0.080057992	2011	no	no	0.1	0	0	0	0	0	0	0	0	0
Central Valley	Yolo-Delta	Rice Field	120349	0.080057992	2011	no	no	0.9	0	0	0	0	0	0	0	0	0
Central Valley	Yolo-Delta	Rice Field	120350	0.080057992	2011	no	no	0.6	8	0	3	0	0	0	0	0	0
Central Valley	Yolo-Delta	Rice Field	120351	0.080057992	2011	no	no	0	0	0	0	0	0	0	0	0	0
Central Valley	Yolo-Delta	Rice Field	120352	0.080057992	2011	no	no	0	0	0	0	0	0	0	0	0	0
Central Valley	Yolo-Delta	Rice Field	120353	0.080057992	2011	no	no	0	0	0	0	0	0	0	0	0	0
Central Valley	Yolo-Delta	Rice Field	120354	0.080057992	2011	no	no	0.5	0	0	0	0	0	0	0	0	0
Central Valley	Yolo-Delta	Rice Field	120355	0.080057992	2011	no	no	0.5	5	0	0	0	0	0	0	0	0
Central Valley	Yolo-Delta	Rice Field	120356	0.080057992	2011	no	no	0.9	0	0	0	0	0	0	0	0	0
Central Valley	Yolo-Delta	Rice Field	120357	0.080057992	2011	no	no	0.4	0	0	0	0	0	0	0	0	0
Central Valley	Yolo-Delta	Rice Field	120358	0.080057992	2011	no	no	0.5	107	0	7	44	0	41	12	0	0
Central Valley	Yolo-Delta	Other Suitable	120360	0.081003016	2011	no	no	0	0	0	0	0	0	0	0	0	0
Central Valley	Yolo-Delta	Other Suitable	120361	0.081003016	2011	no	no	0.4	8	0	3	0	0	0	0	0	0
Central Valley	Yolo-Delta	Other Suitable	120362	0.081003016	2011	no	no	0.5	3	0	3	0	0	0	0	0	0
Central Valley	Yolo-Delta	Rice Field	120363	0.081003016	2011	no	no	0.5	649	47	2	575	2	0	6	0	0
Central Valley	Yolo-Delta	Miscellaneous	120364	0.081003016	2011	no	no	0	0	0	0	0	0	0	0	0	0
Central Valley	Yolo-Delta	Wetland	120365	0.081003016	2011	no	no	0.4	0	0	0	0	0	0	0	0	0
Central Valley	Yolo-Delta	Other Suitable	120366	0.081003016	2011	no	no	0	0	0	0	0	0	0	0	0	0
Central Valley	Yolo-Delta	Other Suitable	120367	0.081003016	2011	no	no	0	0	0	0	0	0	0	0	0	0
Central Valley	Yolo-Delta	Other Suitable	120368	0.081003016	2011	no	no	0	1	0	1	0	0	0	0	0	0
Central Valley	Yolo-Delta	Other Suitable	120369	0.081003016	2011	no	no	0	0	0	0	0	0	0	0	0	0
Central Valley	Yolo-Delta	Miscellaneous	120370	0.081003016	2011	no	no	0	0	0	0	0	0	0	0	0	0
Central Valley	Yolo-Delta	Other Suitable	120371	0.081003016	2011	no	no	0.2	0	0	0	0	0	0	0	0	0
Central Valley	Yolo-Delta	Miscellaneous	120372	0.081003016	2011	no	no	0.4	0	0	0	0	0	0	0	0	0
Central Valley	Yolo-Delta	Miscellaneous	120373	0.081003016	2011	no	no	0	0	0	0	0	0	0	0	0	0
Central Valley	Yolo-Delta	Miscellaneous	120374	0.081003016	2011	no	no	0	0	0	0	0	0	0	0	0	0
Central Valley	Yolo-Delta	Miscellaneous	120375	0.081003016	2011	no	no	0.15	2	0	2	0	0	0	0	0	0
Central Valley	Yolo-Delta	Miscellaneous	120376	0.081003016	2011	no	no	0.15	0	0	0	0	0	0	0	0	0
Central Valley	Yolo-Delta	Miscellaneous	120377	0.081003016	2011	no	no	0.1	1	0	1	0	0	0	0	0	0
Central Valley	Yolo-Delta	Miscellaneous	120378	0.081003016	2011	no	no	0	0	0	0	0	0	0	0	0	0
Central Valley	Yolo-Delta	Miscellaneous	120379	0.081003016	2011	no	no	0.15	0	0	0	0	0	0	0	0	0
Central Valley	Yolo-Delta	Other Suitable	120381	0.081002563	2011	no	no	0.1	35	0	0	0	0	0	35	0	0
Central Valley	Yolo-Delta	Other Suitable	120382	0.081002563	2011	no	no	0.5	0	0	0	0	0	0	0	0	0
Central Valley	Yolo-Delta	Other Suitable	120383	0.081002563	2011	no	no	0	0	0	0	0	0	0	0	0	0
Central Valley	Yolo-Delta	Other Suitable	120384	0.081002563	2011	no	no	0.1	2	0	2	0	0	0	0	0	0
Central Valley	Yolo-Delta	Other Suitable	120385	0.081002563	2011	no	no	0.4	0	0	0	0	0	0	0	0	0
Central Valley	Yolo-Delta	Other Suitable	120386	0.081002563	2011	no	no	0.4	0	0	0	0	0	0	0	0	0
Central Valley	Yolo-Delta	Other Suitable	120387	0.081002563	2011	no	no	0.4	5	0	5	0	0	0	0	0	0
Central Valley	Yolo-Delta	Other Suitable	120388	0.081002563	2011	no	no	0.4	0	0	0	0	0	0	0	0	0
Central Valley	Yolo-Delta	Other Suitable	120389	0.081002563	2011	no	no	0.1	8	0	0	0	6	0	0	0	0
Central Valley	Yolo-Delta	Other Suitable	120390	0.081002563	2011	no	no	0.1	0	0	0	0	0	0	0	0	0
Central Valley	Yolo-Delta	Other Suitable	120391	0.081002563	2011	no	no	0	0	0	0	0	0	0	0	0	0
Central Valley	Yolo-Delta	Other Suitable	120392	0.081002563	2011	no	no	0	0	0	0	0	0	0	0	0	0
Central Valley	Yolo-Delta	Other Suitable	120393	0.081002563	2011	no	no	0	0	0	0	0	0	0	0	0	0
Central Valley	Yolo-Delta	Other Suitable	120394	0.081002563	2011	no	no	0	0	0	0	0	0	0	0	0	0
Central Valley	Yolo-Delta	Other Suitable	120395	0.081002563	2011	no	no	0.05	15	0	2	0	0	13	0	0	0
Central Valley	Yolo-Delta	Other Suitable	120396	0.081002563	2011	no	no	0.35	28	0	1	0	1	0	26	0	0
Central Valley	Yolo-Delta	Other Suitable	120397	0.081002563	2011	no	no	0.3	44	0	0	0	0	0	42	0	0
Central Valley	Yolo-Delta	Other Suitable	120398	0.081002563	2011	no	no	0.15	6	0	0	0	0	0	6	0	0
Central Valley	Yolo-Delta	Other Suitable	120399	0.081002563	2011	no	no	0.1	0	0	0	0	0	0	0	0	0
Central Valley	Yolo-Delta	Other Suitable	120400	0.081002563	2011	no	no	0.25	3	0	0	0	0	0	3	0	0
Central Valley	San Joaquin	Wetland	120402	0.08105091	2011	no	no	0	0	0	0	0	0	0	0	0	0
Central Valley	San Joaquin	Wetland	120403	0.08105091	2011	no	no	0.4	7	5	0	2	0	0	0	0	0
Central Valley	San Joaquin	Wetland	120404	0.08105091	2011	no	no	0.25	175	3	0	60	0	60	50	0	0
Central Valley	San Joaquin	Wetland	120405	0.08105091	2011	no	no	0.6	0	0	0	0	0	0	0	0	0
Central Valley	San Joaquin	Wetland	120406	0.08105091	2011	no	no	0.2	0	0	0	0	0	0	0	0	0
Central Valley	San Joaquin	Wetland	120407	0.08105091	2011	no	no	0.65	9	9	0	0	0	0	0	0	0
Central Valley	San Joaquin	Wetland	120408	0.08105091	2011	no	no	0.4	3	3	0	0	0	0	0	0	0
Central Valley	San Joaquin	Wetland	120409	0.08105091	2011	no	no	0.3	14	3	4	0	0	7	0	0	0
Central Valley	San Joaquin	Wetland	120410	0.08105091	2011	no	no	0.3	0	0	0	0	0	0	0	0	0
Central Valley	San Joaquin	Wetland	120411	0.08105091	2011	no	no	0.1	0	0	0	0	0	0	0	0	0
Central Valley	San Joaquin	Wetland	120412	0.08105091	2011	no	no	0.05	0	0	0	0	0	0	0	0	0
Central Valley	San Joaquin	Wetland	120413	0.08105091	2011	no	no	0.1	3	3	0	0	0	0	0	0	0
Central Valley	San Joaquin	Other Suitable	120414	0.08105091	2011	no	no	0	0	0	0	0	0	0	0	0	0
Central Valley	San Joaquin	Other Suitable	120415	0.08105091	2011	no	no	0	0	0	0	0	0	0	0	0	0
Central Valley	San Joaquin	Wetland	120417	0.081033738	2011	no	no	0.04	219	0	6	0	1	10	200	0	0
Central Valley	San Joaquin	Wetland	120418	0.081033738	2011	no	no	0	0	0	0	0	0	0	0	0	0
Central Valley	San Joaquin	Wetland	120419	0.081033738	2011	no	no	0.4	0	0	0	0	0	0	0	0	0
Central Valley	San Joaquin	Wetland	120420	0.081033738	2011	no	no	0.04	13	13	0	0	0	0	0	0	0
Central Valley	San Joaquin	Wetland	120421	0.081033738	2011	no	no	0.5	0	0	0	0	0	0	0	0	0
Central Valley	San Joaquin	Wetland	120422	0.081033738	2011	no	no	1	0	0	0	0	0	0	0	0	0
Central Valley	San Joaquin	Wetland	120423	0.081033738	2011	no	no	0.15	4	4	0	0	0	0	0	0	0
Central Valley	San Joaquin	Wetland	120424	0.081033738	2011	no	no	0.1	0	0	0	0	0	0	0	0	0
Central Valley	San Joaquin	Wetland	120425	0.081033738	2011	no	no	0.3	37	2	2	7	0	3	22	0	0
Central Valley	San Joaquin	Wetland	120426	0.081033738	2011	no	no	0.4	3	3	0	0	0	0	0	0	0
Central Valley	San Joaquin	Wetland	120427	0.081033738	2011	no	no	0	0	0	0	0	0	0	0	0	0
Central Valley	San Joaquin	Wetland	120428	0.081033738	2011	no	no	0	0	0	0	0	0	0	0	0	0
Central Valley	San Joaquin	Wetland	120429	0.081033738	2011	no	no	1	1	0	0	0	0	0	0	0	0
Central Valley	San Joaquin	Wetland	120430	0.081033738	2011	no	no	1	0	0	0	0	0	0	0	0	0
Central Valley	San Joaquin	Wetland	120431	0.081033738	2011	no	no	0.75	119	5	0	34	0	0	80	0	0
Central Valley	San Joaquin	Wetland	120432	0.081033738	2011	no	no	1	0	0	0	0	0	0	0	0	0
Central Valley	San Joaquin	Wetland	120433	0.081033738	2011	no	no	0.02	3	3	0	0	0	0	0	0	0
Central Valley	San Joaquin	Wetland	120434	0.081033738	2011	no	no	0.38	0	0	0	0	0	0	0	0	0
Central Valley	San Joaquin	Wetland	120435	0.081033738	2011	no	no	0.67	5	5	0	0	0	0	0	0	0
Central Valley	San Joaquin	Wetland	120436	0.081033738	2011	no	no	0.5	2	2	0	0	0	0	0	0	0
Central Valley	Yolo-Delta	Wetland	120438	0.339029907	2011	no	no	0.85	2	0	2	0	0	0	0	0	0
Central Valley	Yolo-Delta	Wetland	120439	0.072564209	2011	no	no	0	7	0	7	0	0	0	0	0	0
Central Valley	Yolo-Delta	Wetland	120440	0.171328044	2011	no	no	0.5	0	0	0	0	0	0	0	0	0
Central Valley	Yolo-Delta	Wetland	120441	0.397774297	2011	no	no	0.85	0	0	0	0	0	0	0	0	0
Central Valley	Yolo-Delta	Wetland	120442	0.436299281	2011	no	no	0.85	29	9	4	0	3	0	0	0	0
Central Valley	Yolo-Delta	Wetland	120443	0.162572712	2011	no	no	0.4	0	0	0	0	0	0	0	0	0
Central Valley	Yolo-Delta	Wetland	120444	0.033638498	2011	no	no	0.5	0	0	0	0	0	0	0	0	0
Central Valley	Yolo-Delta	Wetland	120445	0.026214112	2011	no	no	0	0	0	0	0	0	0	0	0	0
Central Valley	Yolo-Delta	Wetland	120446	0.011346602	2011	no	no	0.4	4	0	2	0	2	0	0	0	0
Central Valley	Yolo-Delta	Rice Field	120447	0.096359535	2011	no	no	0.96	0	0	0	0	0	0	0	0	0
Central Valley	Yolo-Delta	Wetland	120448	0.059441649	2011	no	no	0.7	1	0	1	0	0	0	0	0	0
Central Valley	Yolo-Delta	Rice Field	120449	0.076245961	2011	no	no	0.8	0	0	0	0	0	0	0	0	0
Central Valley	Yolo-Delta	Rice Field	120450	0.096244657	2011	no	no	1	0	0	0	0	0	0	0	0	0
Central Valley	Yolo-Delta	Rice Field	120451	0.053551622	2011	no	no	1	0	0	0	0	0	0	0	0	0
Central Valley	Yolo-Delta	Wetland	120619	0.024021133	2011	no	no	0.85	5	0	4	0	0	0	0	0	0
Central Valley	Yolo-Delta	Rice Field	120620	0.028936341	2011	no	no	0.8	7	0	3	0	0	4	0	0	0
Central Valley	Yolo-Delta	Wetland	120621	0.085543488	2011	no	no	0.9	0	0	0	0	0	0	0	0	0
Central Valley	Yolo-Delta	Wetland	120623	0.116372322	2011	no	no	0.8	0	0	0	0	0	0	0	0	0
Central Valley	Yolo-Delta	Wetland	120624	0.097075773	2011	no	no	0.9	0	0	0	0	0	0	0	0	0
Central Valley	Yolo-Delta	Wetland	120626	0.136111972	2011	no	no	0.85	0	0	0	0	0	0	0	0	0
Central Valley	Yolo-Delta	Rice Field	120631	0.132440861	2011	no	no	0	0	0	0	0	0	0	0	0	0
Central Valley	Yolo-Delta	Rice Field	120632	0.145181686	2011	no	no	0	0	0	0	0	0	0	0	0	0
Central Valley	Yolo-Delta	Rice Field	120634	0.026785247	2011	no	no	0.7	5	0	5	0	0	0	0	0	0
Central Valley	Yolo-Delta	Rice Field	120635	0.016584339	2011	no	no	0	1	0	1	0	0	0	0	0	0
Central Valley	Yolo-Delta	Rice Field	120636	0.107605488	2011	no	no	0.9	0	0	0	0	0	0	0	0	0
Central Valley	Yolo-Delta	Rice Field	120637	0.087670434	2011	no	no	0.1	0	0	0	0	0	0	0	0	0
Central Valley	Yolo-Delta	Rice Field	120638	0.03636768	2011	no	no	0	0	0	0	0	0	0	0	0	0
Central Valley	Yolo-Delta	Rice Field	120640	0.041064073	2011	no	no	0	0	0	0	0	0	0	0	0	0
Central Valley	Yolo-Delta	Rice Field	120641	0.051745205	2011	no	no	0	0	0	0	0	0	0	0	0	0
Central Valley	Yolo-Delta	Rice Field	120642	0.068585474	2011	no	no	0.2	0	0	0	0	0	0	0	0	0
Central Valley	Yolo-Delta	Rice Field	120643	0.123094087	2011	no	no	0.78	36	0	3	0	6	0	27	0	0
Central Valley	Yolo-Delta	Rice Field	120644	0.251838234	2011	no	no	1	0	0	0	0	0	0	0	0	0
Central Valley	Yolo-Delta	Rice Field	120645	0.0857349	2011	no	no	0	0	0	0	0	0	0	0	0	0
Central Valley	Yolo-Delta	Rice Field	120646	0.049989149	2011	no	no	0	0	0	0	0	0	0	0	0	0
Central Valley	Yolo-Delta	Rice Field	120647	0.026943123	2011	no	no	0	1	0	1	0	0	0	0	0	0
Central Valley	Yolo-Delta	Rice Field	120649	0.077375985	2011	no	no	0.8	0	0	0	0	0	0	0	0	0
Central Valley	Yolo-Delta	Rice Field	120653	0.282178632	2011	no	no	0	2	0	2	0	0	0	0	0	0
Central Valley	Yolo-Delta	Rice Field	120654	0.090711923	2011	no	no	0	0	0	0	0	0	0	0	0	0
Central Valley	Yolo-Delta	Rice Field	120655	0.080256642	2011	no	no	0	0	0	0	0	0	0	0	0	0
Central Valley	Yolo-Delta	Rice Field	120658	0.145694578	2011	no	no	0	0	0	0	0	0	0	0	0	0
Central Valley	Yolo-Delta	Rice Field	120660	0.311375586	2011	no	no	0	0	0	0	0	0	0	0	0	0
Central Valley	Yolo-Delta	Rice Field	120661	0.228287744	2011	no	no	0	0	0	0	0	0	0	0	0	0
Central Valley	Yolo-Delta	Other Suitable	120756	0.080357974	2011	no	no	0.1	1	0	1	0	0	0	0	0	0
Central Valley	Yolo-Delta	Other Suitable	120757	0.080357974	2011	no	no	0.4	0	0	0	0	0	0	0	0	0
Central Valley	Yolo-Delta	Other Suitable	120759	0.080357974	2011	no	no	0	0	0	0	0	0	0	0	0	0
Central Valley	Yolo-Delta	Other Suitable	120760	0.080357974	2011	no	no	0	4	0	0	0	0	0	0	0	0
Central Valley	Yolo-Delta	Other Suitable	120761	0.080357974	2011	no	no	0.1	0	0	0	0	0	0	0	0	0
Central Valley	Yolo-Delta	Other Suitable	120762	0.080358037	2011	no	no	0	0	0	0	0	0	0	0	0	0
Central Valley	Yolo-Delta	Other Suitable	120763	0.080358013	2011	no	no	0	0	0	0	0	0	0	0	0	0
Central Valley	Yolo-Delta	Other Suitable	120764	0.080357927	2011	no	no	0	0	0	0	0	0	0	0	0	0
Central Valley	Yolo-Delta	Other Suitable	120765	0.080358017	2011	no	no	0.5	0	0	0	0	0	0	0	0	0
Central Valley	Yolo-Delta	Other Suitable	120766	0.080358016	2011	no	no	0	0	0	0	0	0	0	0	0	0
Central Valley	Yolo-Delta	Other Suitable	120767	0.080357979	2011	no	no	0	0	0	0	0	0	0	0	0	0
Central Valley	Yolo-Delta	Other Suitable	120768	0.080357963	2011	no	no	0	0	0	0	0	0	0	0	0	0
Central Valley	Yolo-Delta	Miscellaneous	120769	0.080357968	2011	no	no	0	0	0	0	0	0	0	0	0	0
Central Valley	Yolo-Delta	Miscellaneous	120770	0.080358004	2011	no	no	0.9	53	0	6	0	5	4	0	0	0
Central Valley	Yolo-Delta	Miscellaneous	120771	0.080357937	2011	no	no	0.3	2	0	0	0	0	0	0	0	0
Central Valley	Yolo-Delta	Other Suitable	120772	0.080357937	2011	no	no	0	0	0	0	0	0	0	0	0	0
Central Valley	Yolo-Delta	Other Suitable	120773	0.080357937	2011	no	no	0	0	0	0	0	0	0	0	0	0
Central Valley	Yolo-Delta	Other Suitable	120774	0.080357937	2011	no	no	0	0	0	0	0	0	0	0	0	0
Central Valley	Yolo-Delta	Wetland	129731	0.026702268	2011	no	no	0.7	0	0	0	0	0	0	0	0	0
Central Valley	Yolo-Delta	Wetland	129732	0.020763626	2011	no	no	0.7	0	0	0	0	0	0	0	0	0
Central Valley	Yolo-Delta	Wetland	129733	0.079507347	2011	no	no	0.2	0	0	0	0	0	0	0	0	0
Central Valley	Yolo-Delta	Wetland	129734	0.114623395	2011	no	no	0.8	0	0	0	0	0	0	0	0	0
Central Valley	Yolo-Delta	Wetland	129735	0.123343413	2011	no	no	0.9	1	1	0	0	0	0	0	0	0
Central Valley	Yolo-Delta	Wetland	129736	0.115816421	2011	no	no	0.9	10	10	0	0	0	0	0	0	0
Central Valley	Yolo-Delta	Wetland	129737	0.062819505	2011	no	no	0.75	0	0	0	0	0	0	0	0	0
Central Valley	Yolo-Delta	Wetland	129738	0.059533413	2011	no	no	0.75	0	0	0	0	0	0	0	0	0
Central Valley	Yolo-Delta	Wetland	129739	0.195982356	2011	no	no	0.7	230	8	0	20	1	0	200	0	0
Central Valley	Yolo-Delta	Wetland	129740	0.013752401	2011	no	no	0.6	0	0	0	0	0	0	0	0	0
Central Valley	Yolo-Delta	Wetland	129741	0.085277433	2011	no	no	0.85	0	0	0	0	0	0	0	0	0
Central Valley	Yolo-Delta	Wetland	129742	0.097456774	2011	no	no	0.8	1	0	0	0	0	0	0	0	0
Central Valley	Yolo-Delta	Wetland	129743	0.0668408	2011	no	no	0.75	6	0	0	0	2	0	0	0	0
Central Valley	San Joaquin	Wetland	129766	0.081039528	2011	no	no	0.4	0	0	0	0	0	0	0	0	0
Central Valley	San Joaquin	Wetland	129767	0.081039528	2011	no	no	0.5	0	0	0	0	0	0	0	0	0
Central Valley	San Joaquin	Wetland	129768	0.081039528	2011	no	no	0.1	2	0	2	0	0	0	0	0	0
Central Valley	San Joaquin	Wetland	129769	0.081039528	2011	no	no	0.9	4	3	0	0	0	0	0	0	0
Central Valley	San Joaquin	Wetland	129770	0.081039528	2011	no	no	0.4	1	0	1	0	0	0	0	0	0
Central Valley	San Joaquin	Wetland	129771	0.081039528	2011	no	no	0.5	6	1	0	0	0	5	0	0	0
Central Valley	San Joaquin	Wetland	129772	0.081039528	2011	no	no	0.8	0	0	0	0	0	0	0	0	0
Central Valley	San Joaquin	Wetland	129773	0.081039528	2011	no	no	0.2	0	0	0	0	0	0	0	0	0
Central Valley	San Joaquin	Wetland	129774	0.081039528	2011	no	no	0.4	0	0	0	0	0	0	0	0	0
Central Valley	San Joaquin	Wetland	129775	0.081039528	2011	no	no	0.8	0	0	0	0	0	0	0	0	0
Central Valley	San Joaquin	Wetland	129776	0.081039528	2011	no	no	0.1	0	0	0	0	0	0	0	0	0
Central Valley	San Joaquin	Wetland	129777	0.081039528	2011	no	no	0	0	0	0	0	0	0	0	0	0
Central Valley	San Joaquin	Wetland	129778	0.081039528	2011	no	no	0.1	0	0	0	0	0	0	0	0	0
Central Valley	San Joaquin	Wetland	129779	0.081039528	2011	no	no	0.3	0	0	0	0	0	0	0	0	0
Central Valley	San Joaquin	Wetland	129780	0.081039528	2011	no	no	0.1	0	0	0	0	0	0	0	0	0
Central Valley	San Joaquin	Wetland	129781	0.081039528	2011	no	no	0.8	218	31	6	118	1	23	30	3	0
Central Valley	San Joaquin	Wetland	129784	0.081038384	2011	no	no	0.6	0	0	0	0	0	0	0	0	0
Central Valley	San Joaquin	Wetland	129785	0.081038384	2011	no	no	0.7	6	6	0	0	0	0	0	0	0
Central Valley	San Joaquin	Wetland	129786	0.081038384	2011	no	no	0.6	0	0	0	0	0	0	0	0	0
Central Valley	San Joaquin	Wetland	129787	0.081038384	2011	no	no	0.1	0	0	0	0	0	0	0	0	0
Central Valley	San Joaquin	Wetland	129788	0.081038384	2011	no	no	0.9	6	0	5	0	1	0	0	0	0
Central Valley	San Joaquin	Other Suitable	129789	0.081038384	2011	no	no	0.4	0	0	0	0	0	0	0	0	0
Central Valley	San Joaquin	Wetland	129790	0.081038384	2011	no	no	0.5	3	0	3	0	0	0	0	0	0
Central Valley	San Joaquin	Wetland	129791	0.081038384	2011	no	no	0.5	54	0	0	0	0	53	1	0	0
Central Valley	San Joaquin	Wetland	129792	0.081038384	2011	no	no	0	0	0	0	0	0	0	0	0	0
Central Valley	San Joaquin	Wetland	129793	0.081038384	2011	no	no	0	0	0	0	0	0	0	0	0	0
Central Valley	San Joaquin	Wetland	129794	0.081038384	2011	no	no	0.3	0	0	0	0	0	0	0	0	0
Central Valley	San Joaquin	Wetland	129795	0.081038384	2011	no	no	0.3	0	0	0	0	0	0	0	0	0
Central Valley	San Joaquin	Wetland	129796	0.081038384	2011	no	no	0.1	0	0	0	0	0	0	0	0	0
Central Valley	San Joaquin	Wetland	129797	0.081038384	2011	no	no	0	0	0	0	0	0	0	0	0	0
Central Valley	San Joaquin	Wetland	129798	0.081038384	2011	no	no	0	0	0	0	0	0	0	0	0	0
Central Valley	San Joaquin	Wetland	129799	0.081038384	2011	no	no	0	0	0	0	0	0	0	0	0	0
Central Valley	San Joaquin	Wetland	129802	0.081047231	2011	no	no	0.8	17	10	0	2	0	2	0	0	0
Central Valley	San Joaquin	Wetland	129803	0.081047231	2011	no	no	0.8	32	30	0	0	0	0	0	0	0
Central Valley	San Joaquin	Wetland	129804	0.081047231	2011	no	no	0.8	13	5	0	4	0	0	0	0	0
Central Valley	San Joaquin	Wetland	129805	0.081047231	2011	no	no	0.7	44	20	0	0	0	0	20	0	0
Central Valley	San Joaquin	Wetland	129806	0.081047231	2011	no	no	0.1	0	0	0	0	0	0	0	0	0
Central Valley	San Joaquin	Wetland	129807	0.081047231	2011	no	no	0.1	4	4	0	0	0	0	0	0	0
Central Valley	San Joaquin	Wetland	129808	0.081047231	2011	no	no	0.9	4	3	0	0	0	0	0	0	0
Central Valley	San Joaquin	Wetland	129809	0.081047231	2011	no	no	0.9	6	6	0	0	0	0	0	0	0
Central Valley	San Joaquin	Wetland	129810	0.081047231	2011	no	no	0	0	0	0	0	0	0	0	0	0
Central Valley	San Joaquin	Wetland	129811	0.081047231	2011	no	no	0.9	1	1	0	0	0	0	0	0	0
Central Valley	San Joaquin	Wetland	129812	0.081047231	2011	no	no	0.9	0	0	0	0	0	0	0	0	0
Central Valley	San Joaquin	Wetland	129813	0.081047231	2011	no	no	0.9	0	0	0	0	0	0	0	0	0
Central Valley	San Joaquin	Wetland	129814	0.081047231	2011	no	no	0.6	6	4	0	0	0	0	1	0	0
Central Valley	San Joaquin	Wetland	129815	0.081047231	2011	no	no	0.8	10	10	0	0	0	0	0	0	0
Central Valley	San Joaquin	Wetland	129816	0.081047231	2011	no	no	0.8	14	0	4	0	0	8	1	0	0
Central Valley	San Joaquin	Wetland	129817	0.081047231	2011	no	no	0.1	5	5	0	0	0	0	0	0	0
Central Valley	San Joaquin	Wetland	129818	0.081047231	2011	no	no	0.5	1	0	0	0	0	0	0	0	0
Central Valley	San Joaquin	Wetland	129819	0.081047231	2011	no	no	0.5	0	0	0	0	0	0	0	0	0
Central Valley	San Joaquin	Other Suitable	129820	0.081047231	2011	no	no	0	0	0	0	0	0	0	0	0	0
Central Valley	San Joaquin	Wetland	129821	0.081047231	2011	no	no	0	0	0	0	0	0	0	0	0	0
Central Valley	San Joaquin	Wetland	129822	0.081047231	2011	no	no	0.3	0	0	0	0	0	0	0	0	0
Central Valley	San Joaquin	Wetland	129823	0.081047231	2011	no	no	0.5	9	9	0	0	0	0	0	0	0
Central Valley	San Joaquin	Wetland	129824	0.081047231	2011	no	no	0.6	0	0	0	0	0	0	0	0	0
Central Valley	San Joaquin	Wetland	129825	0.081047231	2011	no	no	0	0	0	0	0	0	0	0	0	0
Central Valley	San Joaquin	Wetland	129826	0.081047231	2011	no	no	0.25	273	10	3	4	0	41	212	3	0
Central Valley	San Joaquin	Wetland	129827	0.081047231	2011	no	no	0.25	0	0	0	0	0	0	0	0	0
Central Valley	San Joaquin	Wetland	129828	0.081047231	2011	no	no	0.6	5	1	0	3	0	0	0	0	0
Central Valley	San Joaquin	Wetland	129829	0.081047231	2011	no	no	0.5	0	0	0	0	0	0	0	0	0
Central Valley	San Joaquin	Wetland	129830	0.081047231	2011	no	no	0	0	0	0	0	0	0	0	0	0
Central Valley	San Joaquin	Wetland	130843	0.045201589	2011	no	no	0.75	2	0	0	0	0	0	0	0	0
Central Valley	San Joaquin	Wetland	130844	0.031872609	2011	no	no	0.4	0	0	0	0	0	0	0	0	0
Central Valley	San Joaquin	Wetland	130845	0.049931965	2011	no	no	0	0	0	0	0	0	0	0	0	0
Central Valley	San Joaquin	Wetland	130846	0.033531595	2011	no	no	1	2	1	0	0	0	0	0	0	0
Central Valley	San Joaquin	Wetland	130847	0.032787827	2011	no	no	0.1	0	0	0	0	0	0	0	0	0
Central Valley	San Joaquin	Wetland	130848	0.073850431	2011	no	no	0.1	0	0	0	0	0	0	0	0	0
Central Valley	San Joaquin	Wetland	130849	0.048006276	2011	no	no	0	0	0	0	0	0	0	0	0	0
Central Valley	San Joaquin	Wetland	130850	0.018693557	2011	no	no	0.65	0	0	0	0	0	0	0	0	0
Central Valley	San Joaquin	Wetland	130851	0.082639926	2011	no	no	1	0	0	0	0	0	0	0	0	0
Central Valley	San Joaquin	Wetland	130853	0.048068511	2011	no	no	0	0	0	0	0	0	0	0	0	0
Central Valley	San Joaquin	Wetland	130856	0.081826887	2011	no	no	0.34	0	0	0	0	0	0	0	0	0
Central Valley	San Joaquin	Wetland	130857	0.085743125	2011	no	no	0	0	0	0	0	0	0	0	0	0
Central Valley	San Joaquin	Wetland	130858	0.044667127	2011	no	no	0.4	2	1	0	1	0	0	0	0	0
Central Valley	San Joaquin	Wetland	130859	0.040655214	2011	no	no	0.6	5	5	0	0	0	0	0	0	0
Central Valley	San Joaquin	Wetland	130860	0.054488886	2011	no	no	0.1	0	0	0	0	0	0	0	0	0
Central Valley	San Joaquin	Wetland	130861	0.075724096	2011	no	no	0	0	0	0	0	0	0	0	0	0
Central Valley	San Joaquin	Other Suitable	130862	0.015530126	2011	no	no	0.1	2	2	0	0	0	0	0	0	0
Central Valley	San Joaquin	Wetland	130865	0.117636082	2011	no	no	0.5	10	10	0	0	0	0	0	0	0
Central Valley	San Joaquin	Wetland	130866	0.095320822	2011	no	no	0.8	1	0	0	0	1	0	0	0	0
Central Valley	San Joaquin	Wetland	130868	0.058438877	2011	no	no	0.4	0	0	0	0	0	0	0	0	0
Central Valley	San Joaquin	Wetland	130870	0.04646469	2011	no	no	0.5	0	0	0	0	0	0	0	0	0
Central Valley	San Joaquin	Wetland	130873	0.080529317	2011	no	no	0.5	129	4	8	41	3	0	0	0	0
Central Valley	San Joaquin	Wetland	130875	0.050840116	2011	no	no	0.8	0	0	0	0	0	0	0	0	0
Central Valley	San Joaquin	Wetland	130877	0.036882518	2011	no	no	0	0	0	0	0	0	0	0	0	0
Central Valley	San Joaquin	Other Suitable	130878	0.012786782	2011	no	no	0	0	0	0	0	0	0	0	0	0
Central Valley	San Joaquin	Wetland	130879	0.06077663	2011	no	no	0.6	44	6	3	24	0	3	0	0	0
Central Valley	San Joaquin	Wetland	130880	0.129299037	2011	no	no	0	0	0	0	0	0	0	0	0	0
Central Valley	San Joaquin	Wetland	130881	0.086277917	2011	no	no	0.8	3	3	0	0	0	0	0	0	0
Central Valley	San Joaquin	Wetland	130882	0.052061692	2011	no	no	0.3	0	0	0	0	0	0	0	0	0
Central Valley	San Joaquin	Other Suitable	130883	0.03813125	2011	no	no	0	0	0	0	0	0	0	0	0	0
Central Valley	San Joaquin	Other Suitable	130884	0.047983291	2011	no	no	0	0	0	0	0	0	0	0	0	0
Central Valley	San Joaquin	Other Suitable	130885	0.052498379	2011	no	no	0	15	0	0	0	0	0	0	0	0
Central Valley	San Joaquin	Wetland	130886	0.056855277	2011	no	no	0.7	2	0	0	1	0	0	0	0	0
Central Valley	San Joaquin	Other Suitable	130891	0.034491094	2011	no	no	0	0	0	0	0	0	0	0	0	0
Central Valley	San Joaquin	Wetland	130892	0.042631795	2011	no	no	0.5	6	1	0	0	2	3	0	0	0
Central Valley	Yolo-Delta	Wetland	142064	0.140338462	2011	no	no	0.7	0	0	0	0	0	0	0	0	0
Central Valley	Yolo-Delta	Wetland	142072	0.100308758	2011	no	no	0	0	0	0	0	0	0	0	0	0
Central Valley	Yolo-Delta	Wetland	142073	0.075105483	2011	no	no	0.95	0	0	0	0	0	0	0	0	0
Central Valley	Yolo-Delta	Wetland	142074	0.135869654	2011	no	no	0.8	8	7	0	0	1	0	0	0	0
Central Valley	San Joaquin	Wetland	142477	0.092814172	2011	no	no	0.5	6	1	0	5	0	0	0	0	0
Central Valley	San Joaquin	Wetland	142478	0.140620554	2011	no	no	0	0	0	0	0	0	0	0	0	0
Central Valley	San Joaquin	Wetland	142479	0.097174848	2011	no	no	0.5	0	0	0	0	0	0	0	0	0
Central Valley	Tulare	Wetland	260831	4.961268732	2011	no	no	0.4	3284	306	69	1693	45	581	486	0	581
Central Valley	Sacramento Valley	Wetland	391409	0.081759709	2011	no	no	1	0	0	0	0	0	0	0	0	0
Central Valley	Sacramento Valley	Wetland	391410	0.057850831	2011	no	no	0.962831689	0	0	0	0	0	0	0	0	0
Central Valley	Sacramento Valley	Wetland	391412	0.14995909	2011	no	no	0.944208227	0	0	0	0	0	0	0	0	0
Central Valley	Sacramento Valley	Wetland	391413	0.188727422	2011	no	no	0.98598775	0	0	0	0	0	0	0	0	0
Central Valley	Sacramento Valley	Other Suitable	391414	0.207955757	2011	no	no	0.979657126	0	0	0	0	0	0	0	0	0
Central Valley	Sacramento Valley	Wetland	391415	0.203191966	2011	no	no	0.992830177	18	18	0	0	0	0	0	0	0
Central Valley	Sacramento Valley	Wetland	391416	0.21674546	2011	no	no	0.99925991	0	0	0	0	0	0	0	0	0
Central Valley	Sacramento Valley	Wetland	391417	0.215000994	2011	no	no	0.946163881	0	0	0	0	0	0	0	0	0
Central Valley	Sacramento Valley	Wetland	391418	0.279704526	2011	no	no	0.999999999	0	0	0	0	0	0	0	0	0
Central Valley	Sacramento Valley	Wetland	391419	0.229415831	2011	no	no	1	0	0	0	0	0	0	0	0	0
Central Valley	Sacramento Valley	Wetland	391420	0.205786128	2011	no	no	0.999506432	0	0	0	0	0	0	0	0	0
Central Valley	Sacramento Valley	Wetland	391421	0.220514606	2011	no	no	1	1	0	1	0	0	0	0	0	0
Central Valley	Sacramento Valley	Other Suitable	391422	0.215300148	2011	no	no	1	0	0	0	0	0	0	0	0	0
Central Valley	Sacramento Valley	Wetland	391423	0.222976858	2011	no	no	1	0	0	0	0	0	0	0	0	0
Central Valley	Sacramento Valley	Wetland	391424	0.049281924	2011	no	no	0.981677107	0	0	0	0	0	0	0	0	0
Central Valley	Sacramento Valley	Wetland	391425	0.071468842	2011	no	no	0.971722165	0	0	0	0	0	0	0	0	0
Central Valley	Sacramento Valley	Wetland	391427	0.166451841	2011	no	no	0.998385227	2	0	2	0	0	0	0	0	0
Central Valley	Sacramento Valley	Wetland	391428	0.300171092	2011	no	no	0.999999993	0	0	0	0	0	0	0	0	0
Central Valley	Sacramento Valley	Wetland	391429	0.307687487	2011	no	no	1	0	0	0	0	0	0	0	0	0
Central Valley	Sacramento Valley	Other Suitable	391430	0.567935192	2011	no	no	0.237501614	12	12	0	0	0	0	0	0	0
Central Valley	Sacramento Valley	Wetland	391431	0.134630089	2011	no	no	0	0	0	0	0	0	0	0	0	0
Central Valley	Sacramento Valley	Wetland	391432	0.13769934	2011	no	no	0.985869488	1	1	0	0	0	0	0	0	0
Central Valley	Sacramento Valley	Other Suitable	391433	0.18341458	2011	no	no	0.990072024	0	0	0	0	0	0	0	0	0
Central Valley	Sacramento Valley	Wetland	391434	0.141976695	2011	no	no	0.967623449	0	0	0	0	0	0	0	0	0
Central Valley	Sacramento Valley	Wetland	391435	0.15636829	2011	no	no	0.9962839	10	10	0	0	0	0	0	0	0
Central Valley	Sacramento Valley	Other Suitable	391436	0.137119823	2011	no	no	1	0	0	0	0	0	0	0	0	0
Central Valley	Sacramento Valley	Other Suitable	391437	0.113868899	2011	no	no	1	0	0	0	0	0	0	0	0	0
Central Valley	Sacramento Valley	Wetland	391439	0.153438643	2011	no	no	1	0	0	0	0	0	0	0	0	0
Central Valley	Sacramento Valley	Other Suitable	391440	0.163734859	2011	no	no	1	0	0	0	0	0	0	0	0	0
Central Valley	Sacramento Valley	Wetland	391446	0.150156711	2011	no	no	1	0	0	0	0	0	0	0	0	0
Central Valley	Sacramento Valley	Wetland	391447	0.009576638	2011	no	no	0.998685603	0	0	0	0	0	0	0	0	0
Central Valley	Sacramento Valley	Other Suitable	391448	0.255267448	2011	no	no	0.999543494	0	0	0	0	0	0	0	0	0
Central Valley	Sacramento Valley	Other Suitable	391449	0.2610096	2011	no	no	1	0	0	0	0	0	0	0	0	0
Central Valley	Sacramento Valley	Wetland	391450	0.032049485	2011	no	no	0.972222699	0	0	0	0	0	0	0	0	0
Central Valley	Sacramento Valley	Wetland	391451	0.105945918	2011	no	no	1	0	0	0	0	0	0	0	0	0
Central Valley	Sacramento Valley	Wetland	391452	0.250593732	2011	no	no	0.996675976	0	0	0	0	0	0	0	0	0
Central Valley	Sacramento Valley	Wetland	391453	0.296372453	2011	no	no	0.997072435	0	0	0	0	0	0	0	0	0
Central Valley	Sacramento Valley	Wetland	391454	0.144456631	2011	no	no	1	0	0	0	0	0	0	0	0	0
Central Valley	Sacramento Valley	Wetland	391455	0.282664367	2011	no	no	1	0	0	0	0	0	0	0	0	0
Central Valley	Sacramento Valley	Wetland	391456	0.066471087	2011	no	no	0.989198521	0	0	0	0	0	0	0	0	0
Central Valley	Sacramento Valley	Other Suitable	391457	0.518503471	2011	no	no	0	0	0	0	0	0	0	0	0	0
Central Valley	Sacramento Valley	Other Suitable	391459	0.14385687	2011	no	no	0	0	0	0	0	0	0	0	0	0
Central Valley	Sacramento Valley	Wetland	391461	0.506423615	2011	no	no	0.976694853	0	0	0	0	0	0	0	0	0
Central Valley	Sacramento Valley	Other Suitable	391462	0.206124875	2011	no	no	0.996410305	0	0	0	0	0	0	0	0	0
Central Valley	Sacramento Valley	Wetland	391464	0.056165042	2011	no	no	0.992185024	0	0	0	0	0	0	0	0	0
Central Valley	Sacramento Valley	Wetland	391465	0.056851207	2011	no	no	1	0	0	0	0	0	0	0	0	0
Central Valley	Sacramento Valley	Wetland	391466	0.276260866	2011	no	no	0.864176951	88	35	0	0	0	48	0	2	50
Central Valley	Sacramento Valley	Other Suitable	391467	0.37588712	2011	no	no	0.85199827	15	15	0	0	0	0	0	0	0
Central Valley	Sacramento Valley	Wetland	391470	0.474874084	2011	no	no	0.892838087	0	0	0	0	0	0	0	0	0
Central Valley	Sacramento Valley	Other Suitable	391472	0.480001677	2011	no	no	0.877087909	0	0	0	0	0	0	0	0	0
Central Valley	Sacramento Valley	Wetland	391473	0.241346041	2011	no	no	1	0	0	0	0	0	0	0	0	0
Central Valley	Sacramento Valley	Wetland	391474	0.199341059	2011	no	no	0.891937877	0	0	0	0	0	0	0	0	0
Central Valley	Sacramento Valley	Other Suitable	391475	0.278546702	2011	no	no	0.999046943	0	0	0	0	0	0	0	0	0
Central Valley	Sacramento Valley	Wetland	391476	0.193353701	2011	no	no	1	0	0	0	0	0	0	0	0	0
Central Valley	Sacramento Valley	Wetland	391477	0.579874847	2011	no	no	0.9	0	0	0	0	0	0	0	0	0
Central Valley	Sacramento Valley	Wetland	391478	0.153212025	2011	no	no	0.816320896	8	8	0	0	0	0	0	0	0
Central Valley	Sacramento Valley	Other Suitable	391479	0.099324381	2011	no	no	0	0	0	0	0	0	0	0	0	0
Central Valley	Sacramento Valley	Wetland	391480	0.33549076	2011	no	no	0.84302608	107	7	0	0	0	96	0	4	100
Central Valley	Sacramento Valley	Wetland	391485	0.341350975	2011	no	no	0.403710211	0	0	0	0	0	0	0	0	0
Central Valley	Sacramento Valley	Wetland	391488	0.39684221	2011	no	no	0.697516361	15	15	0	0	0	0	0	0	0
Central Valley	Sacramento Valley	Wetland	391489	0.247879365	2011	no	no	0.894285004	0	0	0	0	0	0	0	0	0
Central Valley	Sacramento Valley	Wetland	391491	0.10657584	2011	no	no	0.948190207	9	0	2	0	0	0	0	0	0
Central Valley	Sacramento Valley	Other Suitable	391492	0.117011998	2011	no	no	0.99038181	0	0	0	0	0	0	0	0	0
Central Valley	Sacramento Valley	Wetland	391493	0.138264015	2011	no	no	0.999246655	0	0	0	0	0	0	0	0	0
Central Valley	Sacramento Valley	Wetland	391494	0.194862245	2011	no	no	0.979237141	1	0	1	0	0	0	0	0	0
Central Valley	Sacramento Valley	Wetland	391495	0.212031677	2011	no	no	0.998048472	2	0	2	0	0	0	0	0	0
Central Valley	Sacramento Valley	Other Suitable	391496	0.23139382	2011	no	no	0.995872268	0	0	0	0	0	0	0	0	0
Central Valley	Sacramento Valley	Wetland	391497	0.212906756	2011	no	no	0.998158578	0	0	0	0	0	0	0	0	0
Central Valley	Sacramento Valley	Wetland	391498	0.180620168	2011	no	no	1	0	0	0	0	0	0	0	0	0
Central Valley	Sacramento Valley	Other Suitable	391499	0.34631833	2011	no	no	0.922796967	0	0	0	0	0	0	0	0	0
Central Valley	Sacramento Valley	Other Suitable	391500	0.071949911	2011	no	no	1	0	0	0	0	0	0	0	0	0
Central Valley	Sacramento Valley	Other Suitable	391501	0.183416196	2011	no	no	1	0	0	0	0	0	0	0	0	0
Central Valley	Sacramento Valley	Other Suitable	391502	0.18363913	2011	no	no	0.996573728	0	0	0	0	0	0	0	0	0
Central Valley	Sacramento Valley	Other Suitable	391503	0.160401886	2011	no	no	0.998197884	0	0	0	0	0	0	0	0	0
Central Valley	Sacramento Valley	Other Suitable	391507	0.128771208	2011	no	no	1	0	0	0	0	0	0	0	0	0
Central Valley	Sacramento Valley	Other Suitable	391508	0.164157712	2011	no	no	1	0	0	0	0	0	0	0	0	0
Central Valley	Sacramento Valley	Other Suitable	391509	0.177504954	2011	no	no	1	0	0	0	0	0	0	0	0	0
Central Valley	Sacramento Valley	Wetland	391510	0.176590109	2011	no	no	0.999523707	2	0	2	0	0	0	0	0	0
Central Valley	Sacramento Valley	Wetland	391511	0.170834133	2011	no	no	0.999872077	1	0	0	0	0	0	0	0	0
Central Valley	Tulare	Wetland	75359	0.537450764	2012	no	no	0.9	0	0	0	0	0	0	0	0	0
Central Valley	Tulare	Wetland	75361	0.714975771	2012	no	no	0.5	212	25	0	24	1	45	13	104	23
Central Valley	Tulare	Wetland	75363	0.18541812	2012	no	no	0.9	321	97	0	178	45	0	0	0	0
Central Valley	Tulare	Wetland	75364	0.123577612	2012	no	no	0.05	0	0	0	0	0	0	0	0	0
Central Valley	Tulare	Wetland	75365	0.179814353	2012	no	no	0.5	34	34	0	0	0	0	0	0	0
Central Valley	Tulare	Wetland	75366	0.094360525	2012	no	no	0.9	176	23	0	152	1	0	0	0	0
Central Valley	Tulare	Other Suitable	75367	0.119686695	2012	no	no	0.8	0	0	0	0	0	0	0	0	0
Central Valley	Tulare	Wetland	75368	0.119024135	2012	no	no	0.65	1	1	0	0	0	0	0	0	0
Central Valley	Tulare	Wetland	75369	0.064860611	2012	no	no	0.5	0	0	0	0	0	0	0	0	0
Central Valley	Tulare	Wetland	75370	0.085459329	2012	no	no	0.95	0	0	0	0	0	0	0	0	0
Central Valley	Tulare	Wetland	75371	0.222817331	2012	no	no	0.95	0	0	0	0	0	0	0	0	0
Central Valley	Tulare	Wetland	75372	0.197615038	2012	no	no	0.1	0	0	0	0	0	0	0	0	0
Central Valley	Tulare	Wetland	75373	0.188940305	2012	no	no	0.8	0	0	0	0	0	0	0	0	0
Central Valley	Tulare	Wetland	75374	0.12394591	2012	no	no	0.95	0	0	0	0	0	0	0	0	0
Central Valley	Tulare	Wetland	75375	0.056617464	2012	no	no	0.7	0	0	0	0	0	0	0	0	0
Central Valley	Tulare	Wetland	75376	0.070854569	2012	no	no	0.6	0	0	0	0	0	0	0	0	0
Central Valley	Tulare	Wetland	75377	0.08105808	2012	no	no	0.7	0	0	0	0	0	0	0	0	0
Central Valley	Tulare	Wetland	75378	0.060844403	2012	no	no	0.6	0	0	0	0	0	0	0	0	0
Central Valley	Tulare	Wetland	75379	0.127011515	2012	no	no	0.5	0	0	0	0	0	0	0	0	0
Central Valley	Tulare	Wetland	75380	0.072009035	2012	no	no	0.95	0	0	0	0	0	0	0	0	0
Central Valley	Tulare	Wetland	75381	0.078666706	2012	no	no	0.9	47	47	0	0	0	0	0	0	0
Central Valley	Tulare	Other Suitable	75382	0.110094753	2012	no	no	0.6	14	13	0	0	1	0	0	0	0
Central Valley	Tulare	Wetland	75383	0.0920572	2012	no	no	0.7	0	0	0	0	0	0	0	0	0
Central Valley	Tulare	Wetland	75384	0.079455494	2012	no	no	0.8	0	0	0	0	0	0	0	0	0
Central Valley	Tulare	Wetland	75385	0.05531379	2012	no	no	0.9	0	0	0	0	0	0	0	0	0
Central Valley	Tulare	Other Suitable	75386	0.124117975	2012	no	no	0.7	0	0	0	0	0	0	0	0	0
Central Valley	Tulare	Wetland	75387	0.511245375	2012	no	no	0.6	13	13	0	0	0	0	0	0	0
Central Valley	Tulare	Miscellaneous	75388	0.156267444	2012	no	no	0.75	0	0	0	0	0	0	0	0	0
Central Valley	Tulare	Wetland	75389	0.088781249	2012	no	no	0.9	0	0	0	0	0	0	0	0	0
Central Valley	Tulare	Wetland	75390	0.097687	2012	no	no	0	0	0	0	0	0	0	0	0	0
Central Valley	Tulare	Wetland	75391	0.096666432	2012	no	no	0.6	0	0	0	0	0	0	0	0	0
Central Valley	Tulare	Wetland	75392	0.092605498	2012	no	no	0.7	0	0	0	0	0	0	0	0	0
Central Valley	Tulare	Wetland	75393	0.470534941	2012	no	no	0.65	0	0	0	0	0	0	0	0	0
Central Valley	Tulare	Wetland	75395	0.880883257	2012	no	no	0.3	0	0	0	0	0	0	0	0	0
Central Valley	Sacramento Valley	Rice Field	75437	0.081367108	2012	no	no	0	0	0	0	0	0	0	0	0	0
Central Valley	Sacramento Valley	Rice Field	75438	0.081367084	2012	no	no	0.75	39	0	7	0	0	32	0	0	0
Central Valley	Sacramento Valley	Rice Field	75439	0.08136707	2012	no	no	1	0	0	0	0	0	0	0	0	0
Central Valley	Sacramento Valley	Rice Field	75440	0.081367048	2012	no	no	1	0	0	0	0	0	0	0	0	0
Central Valley	Sacramento Valley	Rice Field	75441	0.08136711	2012	no	no	1	3	0	2	0	1	0	0	0	0
Central Valley	Sacramento Valley	Rice Field	75442	0.081367085	2012	no	no	1	8	0	0	0	8	0	0	0	0
Central Valley	Sacramento Valley	Rice Field	75443	0.081367151	2012	no	no	1	54	0	0	0	36	18	0	0	0
Central Valley	Sacramento Valley	Rice Field	75444	0.081367099	2012	no	no	1	0	0	0	0	0	0	0	0	0
Central Valley	Sacramento Valley	Rice Field	75445	0.081367121	2012	no	no	1	2	0	0	0	0	0	0	0	0
Central Valley	Sacramento Valley	Rice Field	75446	0.081367054	2012	no	no	1	0	0	0	0	0	0	0	0	0
Central Valley	Sacramento Valley	Rice Field	75447	0.081367117	2012	no	no	0.75	0	0	0	0	0	0	0	0	0
Central Valley	Sacramento Valley	Rice Field	75448	0.081367137	2012	no	no	0.5	0	0	0	0	0	0	0	0	0
Central Valley	Sacramento Valley	Rice Field	75449	0.081367131	2012	no	no	0.75	12	0	0	0	0	0	12	0	0
Central Valley	Sacramento Valley	Rice Field	75450	0.081367133	2012	no	no	1	1	0	1	0	0	0	0	0	0
Central Valley	Sacramento Valley	Rice Field	75451	0.081367056	2012	no	no	1	0	0	0	0	0	0	0	0	0
Central Valley	Sacramento Valley	Rice Field	75452	0.081367125	2012	no	no	1	9	0	9	0	0	0	0	0	0
Central Valley	Sacramento Valley	Rice Field	75453	0.081367111	2012	no	no	0.5	0	0	0	0	0	0	0	0	0
Central Valley	Sacramento Valley	Rice Field	75454	0.081367088	2012	no	no	0	0	0	0	0	0	0	0	0	0
Central Valley	Sacramento Valley	Rice Field	75455	0.081367119	2012	no	no	0.75	0	0	0	0	0	0	0	0	0
Central Valley	Sacramento Valley	Rice Field	75456	0.081367038	2012	no	no	0.5	0	0	0	0	0	0	0	0	0
Central Valley	Sacramento Valley	Rice Field	75457	0.0813671	2012	no	no	0.75	2	0	0	0	2	0	0	0	0
Central Valley	Sacramento Valley	Rice Field	75458	0.081367075	2012	no	no	0.7	0	0	0	0	0	0	0	0	0
Central Valley	Sacramento Valley	Rice Field	75459	0.081367125	2012	no	no	0.05	0	0	0	0	0	0	0	0	0
Central Valley	Sacramento Valley	Rice Field	75460	0.081367137	2012	no	no	0	0	0	0	0	0	0	0	0	0
Central Valley	Sacramento Valley	Rice Field	75461	0.081367093	2012	no	no	0.05	0	0	0	0	0	0	0	0	0
Central Valley	Sacramento Valley	Other Suitable	75462	0.081367103	2012	no	no	0	0	0	0	0	0	0	0	0	0
Central Valley	Sacramento Valley	Rice Field	75463	0.081367082	2012	no	no	0.25	0	0	0	0	0	0	0	0	0
Central Valley	Sacramento Valley	Rice Field	75464	0.081367077	2012	no	no	0.5	0	0	0	0	0	0	0	0	0
Central Valley	Sacramento Valley	Rice Field	75465	0.081367077	2012	no	no	0.35	0	0	0	0	0	0	0	0	0
Central Valley	Sacramento Valley	Rice Field	75466	0.081367137	2012	no	no	0.25	20	0	0	0	0	20	0	0	0
Central Valley	Sacramento Valley	Rice Field	75467	0.081367082	2012	no	no	0.5	0	0	0	0	0	0	0	0	0
Central Valley	Sacramento Valley	Rice Field	75468	0.081367093	2012	no	no	0.5	0	0	0	0	0	0	0	0	0
Central Valley	Sacramento Valley	Rice Field	75469	0.081367037	2012	no	no	0.05	0	0	0	0	0	0	0	0	0
Central Valley	Sacramento Valley	Rice Field	75470	0.081367064	2012	no	no	0.5	0	0	0	0	0	0	0	0	0
Central Valley	Sacramento Valley	Other Suitable	75471	0.081367068	2012	no	no	0	0	0	0	0	0	0	0	0	0
Central Valley	Sacramento Valley	Rice Field	75472	0.081367122	2012	no	no	0.05	0	0	0	0	0	0	0	0	0
Central Valley	Sacramento Valley	Rice Field	75473	0.081367107	2012	no	no	0.05	0	0	0	0	0	0	0	0	0
Central Valley	Sacramento Valley	Rice Field	75474	0.081367043	2012	no	no	0.3	0	0	0	0	0	0	0	0	0
Central Valley	Sacramento Valley	Rice Field	75475	0.081367028	2012	no	no	0.7	0	0	0	0	0	0	0	0	0
Central Valley	Sacramento Valley	Rice Field	75476	0.081367077	2012	no	no	0.7	0	0	0	0	0	0	0	0	0
Central Valley	Sacramento Valley	Rice Field	75477	0.081367072	2012	no	no	0.1	0	0	0	0	0	0	0	0	0
Central Valley	Sacramento Valley	Rice Field	75478	0.081367096	2012	no	no	0.1	27	0	24	0	0	0	0	0	0
Central Valley	Sacramento Valley	Rice Field	75479	0.081367082	2012	no	no	0.2	0	0	0	0	0	0	0	0	0
Central Valley	Sacramento Valley	Rice Field	75480	0.081367103	2012	no	no	0.3	7	0	7	0	0	0	0	0	0
Central Valley	Sacramento Valley	Other Suitable	75481	0.081367125	2012	no	no	0.1	0	0	0	0	0	0	0	0	0
Central Valley	Sacramento Valley	Rice Field	75482	0.081367114	2012	no	no	0.25	0	0	0	0	0	0	0	0	0
Central Valley	Sacramento Valley	Rice Field	75483	0.081367126	2012	no	no	0.25	9	0	9	0	0	0	0	0	0
Central Valley	Sacramento Valley	Rice Field	75484	0.081367074	2012	no	no	0.5	0	0	0	0	0	0	0	0	0
Central Valley	Sacramento Valley	Rice Field	75485	0.081367121	2012	no	no	0.75	0	0	0	0	0	0	0	0	0
Central Valley	Sacramento Valley	Rice Field	75486	0.081367115	2012	no	no	0.95	12	12	0	0	0	0	0	0	0
Central Valley	Sacramento Valley	Rice Field	75487	0.081367151	2012	no	no	1	0	0	0	0	0	0	0	0	0
Central Valley	Sacramento Valley	Rice Field	75488	0.081367092	2012	no	no	0.75	1	0	1	0	0	0	0	0	0
Central Valley	Sacramento Valley	Rice Field	75489	0.081367109	2012	no	no	0.5	0	0	0	0	0	0	0	0	0
Central Valley	Sacramento Valley	Rice Field	75490	0.081367141	2012	no	no	0.75	2	0	0	0	0	0	2	0	0
Central Valley	Sacramento Valley	Rice Field	75491	0.081367105	2012	no	no	0.05	0	0	0	0	0	0	0	0	0
Central Valley	Sacramento Valley	Rice Field	75492	0.081367127	2012	no	no	0.15	0	0	0	0	0	0	0	0	0
Central Valley	Sacramento Valley	Rice Field	75493	0.081367032	2012	no	no	0.1	0	0	0	0	0	0	0	0	0
Central Valley	Sacramento Valley	Rice Field	75494	0.081367054	2012	no	no	0.5	23	0	8	0	0	0	15	0	0
Central Valley	Sacramento Valley	Rice Field	75495	0.081367081	2012	no	no	0.5	0	0	0	0	0	0	0	0	0
Central Valley	Sacramento Valley	Rice Field	75496	0.081367098	2012	no	no	0.7	0	0	0	0	0	0	0	0	0
Central Valley	Sacramento Valley	Rice Field	75497	0.08136706	2012	no	no	1	0	0	0	0	0	0	0	0	0
Central Valley	Sacramento Valley	Rice Field	75498	0.081367095	2012	no	no	0.8	30	28	0	0	2	0	0	0	0
Central Valley	Sacramento Valley	Rice Field	75499	0.081367071	2012	no	no	0.5	0	0	0	0	0	0	0	0	0
Central Valley	Sacramento Valley	Rice Field	75500	0.081367142	2012	no	no	0.8	128	0	8	0	0	0	120	0	0
Central Valley	Sacramento Valley	Rice Field	75501	0.081367079	2012	no	no	0.9	1	0	1	0	0	0	0	0	0
Central Valley	Sacramento Valley	Rice Field	75502	0.08136712	2012	no	no	0.5	4	0	0	0	4	0	0	0	0
Central Valley	Sacramento Valley	Rice Field	75503	0.081367143	2012	no	no	0.4	0	0	0	0	0	0	0	0	0
Central Valley	Sacramento Valley	Rice Field	75504	0.081367045	2012	no	no	0	0	0	0	0	0	0	0	0	0
Central Valley	Sacramento Valley	Rice Field	75505	0.081367072	2012	no	no	0.2	1	0	1	0	0	0	0	0	0
Central Valley	Sacramento Valley	Rice Field	75506	0.081367124	2012	no	no	0.2	0	0	0	0	0	0	0	0	0
Central Valley	Sacramento Valley	Rice Field	75507	0.081367036	2012	no	no	0.9	13	0	0	0	0	13	0	0	0
Central Valley	Sacramento Valley	Rice Field	75508	0.081367082	2012	no	no	0.2	17	0	0	0	0	15	2	0	0
Central Valley	Sacramento Valley	Rice Field	75509	0.081367074	2012	no	no	1	0	0	0	0	0	0	0	0	0
Central Valley	Sacramento Valley	Rice Field	75510	0.081367119	2012	no	no	0.9	1264	0	6	360	0	12	880	0	0
Central Valley	Sacramento Valley	Rice Field	75511	0.081367083	2012	no	no	0.25	1	0	1	0	0	0	0	0	0
Central Valley	Sacramento Valley	Rice Field	75512	0.081367095	2012	no	no	0.75	3	0	2	0	0	0	0	0	0
Central Valley	Sacramento Valley	Wetland	75513	0.081367139	2012	no	no	0.9	0	0	0	0	0	0	0	0	0
Central Valley	Sacramento Valley	Rice Field	75514	0.081367129	2012	no	no	1	0	0	0	0	0	0	0	0	0
Central Valley	Sacramento Valley	Rice Field	75515	0.081367112	2012	no	no	0.4	0	0	0	0	0	0	0	0	0
Central Valley	Sacramento Valley	Rice Field	75516	0.081367087	2012	no	no	0.2	3	0	0	0	0	0	0	0	0
Central Valley	Sacramento Valley	Rice Field	75517	0.081367071	2012	no	no	0	0	0	0	0	0	0	0	0	0
Central Valley	Sacramento Valley	Rice Field	75518	0.081367149	2012	no	no	0	0	0	0	0	0	0	0	0	0
Central Valley	Sacramento Valley	Rice Field	75519	0.081367159	2012	no	no	0.3	0	0	0	0	0	0	0	0	0
Central Valley	Sacramento Valley	Rice Field	75520	0.081367142	2012	no	no	0.3	0	0	0	0	0	0	0	0	0
Central Valley	Sacramento Valley	Rice Field	75521	0.081367043	2012	no	no	0	0	0	0	0	0	0	0	0	0
Central Valley	Sacramento Valley	Rice Field	75522	0.081367117	2012	no	no	0	0	0	0	0	0	0	0	0	0
Central Valley	Sacramento Valley	Rice Field	75523	0.08124809	2012	no	no	0.25	0	0	0	0	0	0	0	0	0
Central Valley	Sacramento Valley	Rice Field	75524	0.081367117	2012	no	no	0.2	0	0	0	0	0	0	0	0	0
Central Valley	Sacramento Valley	Rice Field	75525	0.081367061	2012	no	no	0	0	0	0	0	0	0	0	0	0
Central Valley	Sacramento Valley	Rice Field	75526	0.081367121	2012	no	no	0	0	0	0	0	0	0	0	0	0
Central Valley	Sacramento Valley	Rice Field	75527	0.081367052	2012	no	no	0	0	0	0	0	0	0	0	0	0
Central Valley	Sacramento Valley	Rice Field	75528	0.08136708	2012	no	no	0	0	0	0	0	0	0	0	0	0
Central Valley	Sacramento Valley	Other Suitable	75529	0.081367129	2012	no	no	0	0	0	0	0	0	0	0	0	0
Central Valley	Sacramento Valley	Miscellaneous	75530	0.081367079	2012	no	no	0	0	0	0	0	0	0	0	0	0
Central Valley	Sacramento Valley	Other Suitable	75531	0.081367044	2012	no	no	0	0	0	0	0	0	0	0	0	0
Central Valley	Sacramento Valley	Rice Field	75532	0.08136713	2012	no	no	0.25	0	0	0	0	0	0	0	0	0
Central Valley	Sacramento Valley	Rice Field	75533	0.081367087	2012	no	no	0.25	0	0	0	0	0	0	0	0	0
Central Valley	Sacramento Valley	Rice Field	75534	0.081367112	2012	no	no	0	0	0	0	0	0	0	0	0	0
Central Valley	Sacramento Valley	Rice Field	75535	0.081367093	2012	no	no	0	0	0	0	0	0	0	0	0	0
Central Valley	Sacramento Valley	Rice Field	75536	0.081367071	2012	no	no	0	0	0	0	0	0	0	0	0	0
Central Valley	Sacramento Valley	Other Suitable	75537	0.080981688	2012	no	no	0.25	507	0	4	0	3	447	0	53	50
Central Valley	Sacramento Valley	Rice Field	75538	0.080981529	2012	no	no	0.5	13	0	2	3	0	0	0	0	0
Central Valley	Sacramento Valley	Rice Field	75539	0.080981244	2012	no	no	0.85	0	0	0	0	0	0	0	0	0
Central Valley	Sacramento Valley	Rice Field	75540	0.080980985	2012	no	no	0.9	0	0	0	0	0	0	0	0	0
Central Valley	Sacramento Valley	Rice Field	75541	0.080980701	2012	no	no	0.9	12	0	2	0	0	10	0	0	0
Central Valley	Sacramento Valley	Rice Field	75542	0.080980602	2012	no	no	0.9	0	0	0	0	0	0	0	0	0
Central Valley	Sacramento Valley	Rice Field	75543	0.080980665	2012	no	no	0.9	0	0	0	0	0	0	0	0	0
Central Valley	Sacramento Valley	Rice Field	75544	0.080980876	2012	no	no	0.95	1	0	0	1	0	0	0	0	0
Central Valley	Sacramento Valley	Rice Field	75545	0.080981174	2012	no	no	1	0	0	0	0	0	0	0	0	0
Central Valley	Sacramento Valley	Rice Field	75546	0.080981373	2012	no	no	1	3	0	3	0	0	0	0	0	0
Central Valley	Sacramento Valley	Rice Field	75547	0.080981587	2012	no	no	0.3	50	0	0	0	0	50	0	0	0
Central Valley	Sacramento Valley	Miscellaneous	75548	0.080981903	2012	no	no	0	0	0	0	0	0	0	0	0	0
Central Valley	Sacramento Valley	Rice Field	75549	0.080981988	2012	no	no	0	0	0	0	0	0	0	0	0	0
Central Valley	Sacramento Valley	Rice Field	75550	0.080981798	2012	no	no	0.4	600	0	0	400	0	200	0	0	0
Central Valley	Sacramento Valley	Rice Field	75551	0.080981613	2012	no	no	0.9	130	0	0	0	0	130	0	0	0
Central Valley	Sacramento Valley	Rice Field	75552	0.080981385	2012	no	no	0.75	114	0	2	10	0	100	0	0	0
Central Valley	Sacramento Valley	Miscellaneous	75557	0.081251907	2012	no	no	0	0	0	0	0	0	0	0	0	0
Central Valley	Sacramento Valley	Miscellaneous	75558	0.081251996	2012	no	no	0	0	0	0	0	0	0	0	0	0
Central Valley	Sacramento Valley	Miscellaneous	75559	0.081251901	2012	no	no	0	2	0	2	0	0	0	0	0	0
Central Valley	Sacramento Valley	Miscellaneous	75560	0.081251807	2012	no	no	0	0	0	0	0	0	0	0	0	0
Central Valley	Sacramento Valley	Miscellaneous	75561	0.081251813	2012	no	no	0	4	0	4	0	0	0	0	0	0
Central Valley	Sacramento Valley	Miscellaneous	75562	0.081251785	2012	no	no	0	37	0	37	0	0	0	0	0	0
Central Valley	Sacramento Valley	Miscellaneous	75563	0.081251967	2012	no	no	0	5	0	5	0	0	0	0	0	0
Central Valley	Sacramento Valley	Miscellaneous	75564	0.081252181	2012	no	no	0	0	0	0	0	0	0	0	0	0
Central Valley	Sacramento Valley	Other Suitable	75565	0.081252394	2012	no	no	0	3	0	3	0	0	0	0	0	0
Central Valley	Sacramento Valley	Other Suitable	75566	0.081252608	2012	no	no	0	9	0	9	0	0	0	0	0	0
Central Valley	Sacramento Valley	Rice Field	75567	0.081252977	2012	no	no	0.1	13	0	13	0	0	0	0	0	0
Central Valley	Sacramento Valley	Rice Field	75568	0.081253305	2012	no	no	0.8	3	3	0	0	0	0	0	0	0
Central Valley	Sacramento Valley	Rice Field	75569	0.081253386	2012	no	no	0.9	0	0	0	0	0	0	0	0	0
Central Valley	Sacramento Valley	Rice Field	75570	0.081253634	2012	no	no	0.9	12	0	5	0	0	0	7	0	0
Central Valley	Sacramento Valley	Rice Field	75571	0.081253765	2012	no	no	0.9	90	5	8	75	0	0	2	0	0
Central Valley	Sacramento Valley	Rice Field	75572	0.081253881	2012	no	no	0.9	46	3	3	33	0	0	7	0	0
Central Valley	Sacramento Valley	Rice Field	75573	0.081254051	2012	no	no	0.9	0	0	0	0	0	0	0	0	0
Central Valley	Sacramento Valley	Rice Field	75574	0.081254234	2012	no	no	0.75	6	0	0	0	0	6	0	0	0
Central Valley	Sacramento Valley	Rice Field	75575	0.08125457	2012	no	no	0.8	0	0	0	0	0	0	0	0	0
Central Valley	Sacramento Valley	Rice Field	75576	0.081254607	2012	no	no	0.8	0	0	0	0	0	0	0	0	0
Central Valley	Sacramento Valley	Rice Field	75577	0.08124808	2012	no	no	0.8	0	0	0	0	0	0	0	0	0
Central Valley	Sacramento Valley	Rice Field	75578	0.081248127	2012	no	no	0.6	89	0	3	0	0	83	0	3	0
Central Valley	Sacramento Valley	Rice Field	75579	0.081248064	2012	no	no	0.6	0	0	0	0	0	0	0	0	0
Central Valley	Sacramento Valley	Rice Field	75580	0.08124809	2012	no	no	0.4	12	0	0	0	0	0	0	0	0
Central Valley	Sacramento Valley	Rice Field	75581	0.081248086	2012	no	no	0.4	0	0	0	0	0	0	0	0	0
Central Valley	Sacramento Valley	Rice Field	75582	0.081248162	2012	no	no	0	8	0	8	0	0	0	0	0	0
Central Valley	Sacramento Valley	Rice Field	75583	0.08124812	2012	no	no	0.2	2	0	2	0	0	0	0	0	0
Central Valley	Sacramento Valley	Rice Field	75584	0.081248093	2012	no	no	0.4	0	0	0	0	0	0	0	0	0
Central Valley	Sacramento Valley	Rice Field	75585	0.081247861	2012	no	no	0.1	0	0	0	0	0	0	0	0	0
Central Valley	Sacramento Valley	Rice Field	75586	0.081247589	2012	no	no	0.05	0	0	0	0	0	0	0	0	0
Central Valley	Sacramento Valley	Rice Field	75587	0.08124741	2012	no	no	0.6	1	0	1	0	0	0	0	0	0
Central Valley	Sacramento Valley	Rice Field	75588	0.081247224	2012	no	no	0.1	0	0	0	0	0	0	0	0	0
Central Valley	Sacramento Valley	Rice Field	75589	0.081247185	2012	no	no	0.4	0	0	0	0	0	0	0	0	0
Central Valley	Sacramento Valley	Rice Field	75590	0.081247182	2012	no	no	0.25	0	0	0	0	0	0	0	0	0
Central Valley	Sacramento Valley	Rice Field	75591	0.081247242	2012	no	no	0.4	0	0	0	0	0	0	0	0	0
Central Valley	Sacramento Valley	Rice Field	75592	0.081247152	2012	no	no	0.25	0	0	0	0	0	0	0	0	0
Central Valley	Sacramento Valley	Rice Field	75593	0.081247202	2012	no	no	0.1	0	0	0	0	0	0	0	0	0
Central Valley	Sacramento Valley	Rice Field	75594	0.081247069	2012	no	no	0.15	0	0	0	0	0	0	0	0	0
Central Valley	Sacramento Valley	Rice Field	75595	0.081246933	2012	no	no	0.05	0	0	0	0	0	0	0	0	0
Central Valley	Sacramento Valley	Rice Field	75596	0.081246549	2012	no	no	0	0	0	0	0	0	0	0	0	0
Central Valley	Sacramento Valley	Miscellaneous	75597	0.081251453	2012	no	no	0	0	0	0	0	0	0	0	0	0
Central Valley	Sacramento Valley	Miscellaneous	75598	0.081251379	2012	no	no	0	0	0	0	0	0	0	0	0	0
Central Valley	Sacramento Valley	Rice Field	75599	0.081251124	2012	no	no	0	0	0	0	0	0	0	0	0	0
Central Valley	Sacramento Valley	Rice Field	75600	0.081250955	2012	no	no	0	0	0	0	0	0	0	0	0	0
Central Valley	Sacramento Valley	Rice Field	75601	0.081250616	2012	no	no	0	0	0	0	0	0	0	0	0	0
Central Valley	Sacramento Valley	Rice Field	75602	0.081250501	2012	no	no	0	0	0	0	0	0	0	0	0	0
Central Valley	Sacramento Valley	Rice Field	75603	0.08125027	2012	no	no	0.5	0	0	0	0	0	0	0	0	0
Central Valley	Sacramento Valley	Rice Field	75604	0.081250136	2012	no	no	0.5	0	0	0	0	0	0	0	0	0
Central Valley	Sacramento Valley	Rice Field	75605	0.081250027	2012	no	no	0.5	6	0	1	0	0	5	0	0	0
Central Valley	Sacramento Valley	Rice Field	75606	0.081250133	2012	no	no	0	0	0	0	0	0	0	0	0	0
Central Valley	Sacramento Valley	Rice Field	75607	0.081250196	2012	no	no	0	0	0	0	0	0	0	0	0	0
Central Valley	Sacramento Valley	Rice Field	75608	0.081250034	2012	no	no	0.5	0	0	0	0	0	0	0	0	0
Central Valley	Sacramento Valley	Rice Field	75609	0.081249796	2012	no	no	0.8	0	0	0	0	0	0	0	0	0
Central Valley	Sacramento Valley	Wetland	75610	0.08124956	2012	no	no	0.8	0	0	0	0	0	0	0	0	0
Central Valley	Sacramento Valley	Wetland	75611	0.081249289	2012	no	no	0	0	0	0	0	0	0	0	0	0
Central Valley	Sacramento Valley	Rice Field	75612	0.081249106	2012	no	no	0.7	0	0	0	0	0	0	0	0	0
Central Valley	Sacramento Valley	Wetland	75613	0.081249094	2012	no	no	0.7	0	0	0	0	0	0	0	0	0
Central Valley	Sacramento Valley	Rice Field	75614	0.081249125	2012	no	no	0.8	4	0	3	0	0	0	0	0	0
Central Valley	Sacramento Valley	Rice Field	75615	0.081249109	2012	no	no	0	0	0	0	0	0	0	0	0	0
Central Valley	Sacramento Valley	Rice Field	75616	0.081249091	2012	no	no	0	0	0	0	0	0	0	0	0	0
Central Valley	Sacramento Valley	Rice Field	75617	0.081249116	2012	no	no	0	0	0	0	0	0	0	0	0	0
Central Valley	Sacramento Valley	Rice Field	75618	0.081249115	2012	no	no	0.2	6	0	0	0	0	0	0	0	0
Central Valley	Sacramento Valley	Rice Field	75619	0.081248815	2012	no	no	0	0	0	0	0	0	0	0	0	0
Central Valley	Sacramento Valley	Miscellaneous	75620	0.081248671	2012	no	no	0.05	0	0	0	0	0	0	0	0	0
Central Valley	Sacramento Valley	Rice Field	75621	0.081248665	2012	no	no	0.05	0	0	0	0	0	0	0	0	0
Central Valley	Sacramento Valley	Rice Field	75622	0.081248673	2012	no	no	0.2	0	0	0	0	0	0	0	0	0
Central Valley	Sacramento Valley	Miscellaneous	75623	0.081248719	2012	no	no	0.45	0	0	0	0	0	0	0	0	0
Central Valley	Sacramento Valley	Other Suitable	75624	0.081248797	2012	no	no	0	0	0	0	0	0	0	0	0	0
Central Valley	Sacramento Valley	Other Suitable	75625	0.081249022	2012	no	no	0.45	0	0	0	0	0	0	0	0	0
Central Valley	Sacramento Valley	Rice Field	75626	0.081249197	2012	no	no	0.2	0	0	0	0	0	0	0	0	0
Central Valley	Sacramento Valley	Rice Field	75627	0.081249441	2012	no	no	0.4	0	0	0	0	0	0	0	0	0
Central Valley	Sacramento Valley	Rice Field	75628	0.08124984	2012	no	no	0.4	0	0	0	0	0	0	0	0	0
Central Valley	Sacramento Valley	Rice Field	75629	0.081250127	2012	no	no	0.7	18	0	0	0	0	0	0	18	0
Central Valley	Sacramento Valley	Rice Field	75630	0.081250129	2012	no	no	0.5	0	0	0	0	0	0	0	0	0
Central Valley	Sacramento Valley	Rice Field	75631	0.081250092	2012	no	no	0.25	0	0	0	0	0	0	0	0	0
Central Valley	Sacramento Valley	Rice Field	75632	0.081250149	2012	no	no	0.25	0	0	0	0	0	0	0	0	0
Central Valley	Sacramento Valley	Rice Field	75633	0.081250127	2012	no	no	0.15	0	0	0	0	0	0	0	0	0
Central Valley	Sacramento Valley	Rice Field	75634	0.081250248	2012	no	no	0.5	0	0	0	0	0	0	0	0	0
Central Valley	Sacramento Valley	Other Suitable	75635	0.081250548	2012	no	no	0.5	0	0	0	0	0	0	0	0	0
Central Valley	Sacramento Valley	Other Suitable	75636	0.081250782	2012	no	no	0	0	0	0	0	0	0	0	0	0
Central Valley	Sacramento Valley	Miscellaneous	75637	0.081255273	2012	no	no	0	0	0	0	0	0	0	0	0	0
Central Valley	Sacramento Valley	Rice Field	75638	0.08125547	2012	no	no	1	0	0	0	0	0	0	0	0	0
Central Valley	Sacramento Valley	Rice Field	75639	0.081255797	2012	no	no	0.7	0	0	0	0	0	0	0	0	0
Central Valley	Sacramento Valley	Rice Field	75640	0.081256141	2012	no	no	0.75	0	0	0	0	0	0	0	0	0
Central Valley	Sacramento Valley	Rice Field	75641	0.081256411	2012	no	no	1	0	0	0	0	0	0	0	0	0
Central Valley	Sacramento Valley	Rice Field	75642	0.081256729	2012	no	no	0.25	0	0	0	0	0	0	0	0	0
Central Valley	Sacramento Valley	Rice Field	75643	0.081257235	2012	no	no	0.5	0	0	0	0	0	0	0	0	0
Central Valley	Sacramento Valley	Rice Field	75644	0.08125745	2012	no	no	1	0	0	0	0	0	0	0	0	0
Central Valley	Sacramento Valley	Rice Field	75645	0.081257844	2012	no	no	0.7	25	0	18	0	0	0	6	0	0
Central Valley	Sacramento Valley	Rice Field	75646	0.081258123	2012	no	no	0.75	0	0	0	0	0	0	0	0	0
Central Valley	Sacramento Valley	Rice Field	75647	0.08125846	2012	no	no	1	0	0	0	0	0	0	0	0	0
Central Valley	Sacramento Valley	Rice Field	75648	0.081258697	2012	no	no	1	0	0	0	0	0	0	0	0	0
Central Valley	Sacramento Valley	Rice Field	75649	0.081258709	2012	no	no	1	0	0	0	0	0	0	0	0	0
Central Valley	Sacramento Valley	Rice Field	75650	0.081258591	2012	no	no	0.9	0	0	0	0	0	0	0	0	0
Central Valley	Sacramento Valley	Rice Field	75651	0.081258691	2012	no	no	0	200	0	0	0	0	67	129	4	200
Central Valley	Sacramento Valley	Rice Field	75652	0.08125867	2012	no	no	0.5	0	0	0	0	0	0	0	0	0
Central Valley	Sacramento Valley	Rice Field	75653	0.081258662	2012	no	no	1	0	0	0	0	0	0	0	0	0
Central Valley	Sacramento Valley	Miscellaneous	75654	0.081258593	2012	no	no	0	0	0	0	0	0	0	0	0	0
Central Valley	Sacramento Valley	Miscellaneous	75655	0.081258672	2012	no	no	0	0	0	0	0	0	0	0	0	0
Central Valley	Sacramento Valley	Miscellaneous	75656	0.081258634	2012	no	no	0	0	0	0	0	0	0	0	0	0
Central Valley	Sacramento Valley	Rice Field	75657	0.080992557	2012	no	no	0.2	4	0	4	0	0	0	0	0	0
Central Valley	Sacramento Valley	Rice Field	75658	0.080992557	2012	no	no	0.1	0	0	0	0	0	0	0	0	0
Central Valley	Sacramento Valley	Rice Field	75659	0.080992557	2012	no	no	0.1	0	0	0	0	0	0	0	0	0
Central Valley	Sacramento Valley	Rice Field	75660	0.080992557	2012	no	no	0	0	0	0	0	0	0	0	0	0
Central Valley	Sacramento Valley	Rice Field	75661	0.080992557	2012	no	no	0.3	0	0	0	0	0	0	0	0	0
Central Valley	Sacramento Valley	Rice Field	75662	0.080992557	2012	no	no	0.7	0	0	0	0	0	0	0	0	0
Central Valley	Sacramento Valley	Rice Field	75663	0.080992557	2012	no	no	0.05	0	0	0	0	0	0	0	0	0
Central Valley	Sacramento Valley	Rice Field	75664	0.080992557	2012	no	no	0.5	0	0	0	0	0	0	0	0	0
Central Valley	Sacramento Valley	Rice Field	75665	0.080992557	2012	no	no	0.7	5	0	2	0	0	3	0	0	0
Central Valley	Sacramento Valley	Rice Field	75666	0.080992557	2012	no	no	0.9	0	0	0	0	0	0	0	0	0
Central Valley	Sacramento Valley	Rice Field	75667	0.080992557	2012	no	no	0	0	0	0	0	0	0	0	0	0
Central Valley	Sacramento Valley	Rice Field	75668	0.080992557	2012	no	no	0.9	0	0	0	0	0	0	0	0	0
Central Valley	Sacramento Valley	Rice Field	75669	0.080992557	2012	no	no	0.5	1	0	0	0	0	0	0	0	0
Central Valley	Sacramento Valley	Rice Field	75670	0.080992557	2012	no	no	0.8	35	0	0	0	0	0	35	0	0
Central Valley	Sacramento Valley	Rice Field	75671	0.080992557	2012	no	no	0.9	0	0	0	0	0	0	0	0	0
Central Valley	Sacramento Valley	Rice Field	75672	0.080992557	2012	no	no	0.8	1	0	0	0	0	0	0	0	0
Central Valley	Sacramento Valley	Rice Field	75677	0.081257392	2012	no	no	1	0	0	0	0	0	0	0	0	0
Central Valley	Sacramento Valley	Rice Field	75678	0.081257392	2012	no	no	0.5	0	0	0	0	0	0	0	0	0
Central Valley	Sacramento Valley	Rice Field	75679	0.081257392	2012	no	no	1	0	0	0	0	0	0	0	0	0
Central Valley	Sacramento Valley	Rice Field	75680	0.081257392	2012	no	no	0.75	0	0	0	0	0	0	0	0	0
Central Valley	Sacramento Valley	Rice Field	75681	0.081257392	2012	no	no	1	0	0	0	0	0	0	0	0	0
Central Valley	Sacramento Valley	Rice Field	75682	0.081257392	2012	no	no	1	0	0	0	0	0	0	0	0	0
Central Valley	Sacramento Valley	Rice Field	75683	0.081257392	2012	no	no	1	1	0	0	0	0	1	0	0	0
Central Valley	Sacramento Valley	Rice Field	75684	0.081257392	2012	no	no	1	0	0	0	0	0	0	0	0	0
Central Valley	Sacramento Valley	Rice Field	75685	0.081257392	2012	no	no	1	0	0	0	0	0	0	0	0	0
Central Valley	Sacramento Valley	Rice Field	75686	0.081257392	2012	no	no	1	0	0	0	0	0	0	0	0	0
Central Valley	Sacramento Valley	Miscellaneous	75687	0.081257392	2012	no	no	0.5	0	0	0	0	0	0	0	0	0
Central Valley	Sacramento Valley	Wetland	75688	0.081257392	2012	no	no	0.25	0	0	0	0	0	0	0	0	0
Central Valley	Sacramento Valley	Rice Field	75689	0.081257392	2012	no	no	1	0	0	0	0	0	0	0	0	0
Central Valley	Sacramento Valley	Rice Field	75690	0.081257392	2012	no	no	1	1	0	0	0	0	0	0	0	0
Central Valley	Sacramento Valley	Rice Field	75691	0.081257392	2012	no	no	0.5	0	0	0	0	0	0	0	0	0
Central Valley	Sacramento Valley	Rice Field	75692	0.081257392	2012	no	no	0.75	0	0	0	0	0	0	0	0	0
Central Valley	Sacramento Valley	Rice Field	75693	0.081257392	2012	no	no	1	0	0	0	0	0	0	0	0	0
Central Valley	Sacramento Valley	Rice Field	75694	0.081257392	2012	no	no	0.5	0	0	0	0	0	0	0	0	0
Central Valley	Sacramento Valley	Rice Field	75695	0.081257392	2012	no	no	1	0	0	0	0	0	0	0	0	0
Central Valley	Sacramento Valley	Rice Field	75696	0.081257392	2012	no	no	1	0	0	0	0	0	0	0	0	0
Central Valley	Sacramento Valley	Rice Field	75697	0.081262439	2012	no	no	0.5	0	0	0	0	0	0	0	0	0
Central Valley	Sacramento Valley	Rice Field	75698	0.081262439	2012	no	no	0.5	0	0	0	0	0	0	0	0	0
Central Valley	Sacramento Valley	Rice Field	75699	0.081262439	2012	no	no	0.5	0	0	0	0	0	0	0	0	0
Central Valley	Sacramento Valley	Rice Field	75700	0.081262439	2012	no	no	0.75	0	0	0	0	0	0	0	0	0
Central Valley	Sacramento Valley	Rice Field	75701	0.081262439	2012	no	no	0	0	0	0	0	0	0	0	0	0
Central Valley	Sacramento Valley	Rice Field	75702	0.081262439	2012	no	no	0.5	0	0	0	0	0	0	0	0	0
Central Valley	Sacramento Valley	Rice Field	75703	0.081262439	2012	no	no	0.55	14	0	14	0	0	0	0	0	0
Central Valley	Sacramento Valley	Rice Field	75704	0.081262439	2012	no	no	1	1	0	1	0	0	0	0	0	0
Central Valley	Sacramento Valley	Rice Field	75705	0.081262439	2012	no	no	0.5	0	0	0	0	0	0	0	0	0
Central Valley	Sacramento Valley	Rice Field	75706	0.081262439	2012	no	no	1	0	0	0	0	0	0	0	0	0
Central Valley	Sacramento Valley	Rice Field	75707	0.081262439	2012	no	no	0.5	0	0	0	0	0	0	0	0	0
Central Valley	Sacramento Valley	Rice Field	75708	0.081262439	2012	no	no	0	0	0	0	0	0	0	0	0	0
Central Valley	Sacramento Valley	Rice Field	75709	0.081262439	2012	no	no	0.25	131	0	9	0	0	6	116	0	0
Central Valley	Sacramento Valley	Rice Field	75710	0.081262439	2012	no	no	0.25	34	0	34	0	0	0	0	0	0
Central Valley	Sacramento Valley	Rice Field	75711	0.081262439	2012	no	no	0.5	0	0	0	0	0	0	0	0	0
Central Valley	Sacramento Valley	Rice Field	75712	0.081262439	2012	no	no	0	0	0	0	0	0	0	0	0	0
Central Valley	Sacramento Valley	Rice Field	75713	0.081262439	2012	no	no	0.5	1	0	0	0	0	0	0	0	0
Central Valley	Sacramento Valley	Rice Field	75714	0.081262439	2012	no	no	0.75	0	0	0	0	0	0	0	0	0
Central Valley	Sacramento Valley	Rice Field	75715	0.081262439	2012	no	no	0.25	6	0	0	0	0	0	0	0	0
Central Valley	Sacramento Valley	Rice Field	75716	0.081262439	2012	no	no	0.5	0	0	0	0	0	0	0	0	0
Central Valley	Sacramento Valley	Rice Field	75717	0.080987424	2012	no	no	0.45	0	0	0	0	0	0	0	0	0
Central Valley	Sacramento Valley	Rice Field	75718	0.080987424	2012	no	no	0.25	0	0	0	0	0	0	0	0	0
Central Valley	Sacramento Valley	Rice Field	75719	0.080987424	2012	no	no	0.5	5	0	1	4	0	0	0	0	0
Central Valley	Sacramento Valley	Rice Field	75720	0.080987424	2012	no	no	0.8	0	0	0	0	0	0	0	0	0
Central Valley	Sacramento Valley	Rice Field	75721	0.080987424	2012	no	no	0.6	3	0	3	0	0	0	0	0	0
Central Valley	Sacramento Valley	Rice Field	75722	0.080987424	2012	no	no	1	0	0	0	0	0	0	0	0	0
Central Valley	Sacramento Valley	Rice Field	75723	0.080987424	2012	no	no	0.8	1	0	1	0	0	0	0	0	0
Central Valley	Sacramento Valley	Rice Field	75724	0.080987424	2012	no	no	0.8	2	0	2	0	0	0	0	0	0
Central Valley	Sacramento Valley	Rice Field	75725	0.080987424	2012	no	no	0.3	15	0	15	0	0	0	0	0	0
Central Valley	Sacramento Valley	Rice Field	75726	0.080987424	2012	no	no	0	0	0	0	0	0	0	0	0	0
Central Valley	Sacramento Valley	Rice Field	75727	0.080987424	2012	no	no	0.3	3	0	0	1	2	0	0	0	0
Central Valley	Sacramento Valley	Wetland	75728	0.080987424	2012	no	no	0.5	0	0	0	0	0	0	0	0	0
Central Valley	Sacramento Valley	Rice Field	75729	0.080987424	2012	no	no	0.5	0	0	0	0	0	0	0	0	0
Central Valley	Sacramento Valley	Rice Field	75730	0.080987424	2012	no	no	0.35	3	0	3	0	0	0	0	0	0
Central Valley	Sacramento Valley	Rice Field	75737	0.081259462	2012	no	no	0.5	0	0	0	0	0	0	0	0	0
Central Valley	Sacramento Valley	Rice Field	75738	0.081259462	2012	no	no	0.5	0	0	0	0	0	0	0	0	0
Central Valley	Sacramento Valley	Rice Field	75740	0.081259462	2012	no	no	0.2	0	0	0	0	0	0	0	0	0
Central Valley	Sacramento Valley	Rice Field	75741	0.081259462	2012	no	no	0	3	0	0	3	0	0	0	0	0
Central Valley	Sacramento Valley	Rice Field	75742	0.081259462	2012	no	no	0.5	7	0	3	0	3	0	0	0	0
Central Valley	Sacramento Valley	Rice Field	75743	0.081259462	2012	no	no	0.4	0	0	0	0	0	0	0	0	0
Central Valley	Sacramento Valley	Rice Field	75744	0.081259462	2012	no	no	0	25	0	0	0	0	0	0	0	0
Central Valley	Sacramento Valley	Rice Field	75746	0.081259462	2012	no	no	0	0	0	0	0	0	0	0	0	0
Central Valley	Sacramento Valley	Rice Field	75748	0.081259462	2012	no	no	0.25	60	0	0	0	0	57	0	3	60
Central Valley	Sacramento Valley	Other Suitable	75749	0.081259462	2012	no	no	0.5	0	0	0	0	0	0	0	0	0
Central Valley	Sacramento Valley	Miscellaneous	75750	0.081259462	2012	no	no	0.6	0	0	0	0	0	0	0	0	0
Central Valley	Sacramento Valley	Rice Field	75751	0.081259462	2012	no	no	0.4	0	0	0	0	0	0	0	0	0
Central Valley	Sacramento Valley	Rice Field	75752	0.081259462	2012	no	no	0.5	0	0	0	0	0	0	0	0	0
Central Valley	Sacramento Valley	Rice Field	75753	0.081261437	2012	no	no	0.6	0	0	0	0	0	0	0	0	0
Central Valley	Sacramento Valley	Rice Field	75754	0.081261437	2012	no	no	0.6	0	0	0	0	0	0	0	0	0
Central Valley	Sacramento Valley	Rice Field	75755	0.081261437	2012	no	no	0.5	0	0	0	0	0	0	0	0	0
Central Valley	Sacramento Valley	Rice Field	75756	0.081261437	2012	no	no	0.3	0	0	0	0	0	0	0	0	0
Central Valley	Sacramento Valley	Rice Field	75757	0.081271958	2012	no	no	0.5	30	0	30	0	0	0	0	0	0
Central Valley	Sacramento Valley	Rice Field	75758	0.081271585	2012	no	no	0.75	0	0	0	0	0	0	0	0	0
Central Valley	Sacramento Valley	Rice Field	75759	0.081271585	2012	no	no	0.5	0	0	0	0	0	0	0	0	0
Central Valley	Sacramento Valley	Rice Field	75760	0.081271585	2012	no	no	0.7	2	0	2	0	0	0	0	0	0
Central Valley	Sacramento Valley	Rice Field	75761	0.081271585	2012	no	no	0.6	0	0	0	0	0	0	0	0	0
Central Valley	Sacramento Valley	Rice Field	75762	0.081271585	2012	no	no	0.25	31	0	1	0	0	28	0	2	30
Central Valley	Sacramento Valley	Miscellaneous	75763	0.081271585	2012	no	no	1	0	0	0	0	0	0	0	0	0
Central Valley	Sacramento Valley	Rice Field	75764	0.081271585	2012	no	no	0	0	0	0	0	0	0	0	0	0
Central Valley	Sacramento Valley	Rice Field	75765	0.081271585	2012	no	no	0.6	0	0	0	0	0	0	0	0	0
Central Valley	Sacramento Valley	Rice Field	75766	0.081271585	2012	no	no	1	0	0	0	0	0	0	0	0	0
Central Valley	Sacramento Valley	Rice Field	75767	0.081271585	2012	no	no	1	0	0	0	0	0	0	0	0	0
Central Valley	Sacramento Valley	Rice Field	75768	0.081271585	2012	no	no	0.6	2	0	2	0	0	0	0	0	0
Central Valley	Sacramento Valley	Rice Field	75769	0.081271585	2012	no	no	1	19	0	19	0	0	0	0	0	0
Central Valley	Sacramento Valley	Rice Field	75770	0.081271585	2012	no	no	0.5	0	0	0	0	0	0	0	0	0
Central Valley	Sacramento Valley	Rice Field	75771	0.081271585	2012	no	no	1	0	0	0	0	0	0	0	0	0
Central Valley	Sacramento Valley	Rice Field	75772	0.081271585	2012	no	no	1	0	0	0	0	0	0	0	0	0
Central Valley	Sacramento Valley	Rice Field	75773	0.081271585	2012	no	no	0.5	0	0	0	0	0	0	0	0	0
Central Valley	Sacramento Valley	Rice Field	75774	0.081271585	2012	no	no	0.5	0	0	0	0	0	0	0	0	0
Central Valley	Sacramento Valley	Rice Field	75775	0.081271585	2012	no	no	0.5	0	0	0	0	0	0	0	0	0
Central Valley	Sacramento Valley	Rice Field	75776	0.081271585	2012	no	no	1	4	0	2	0	2	0	0	0	0
Central Valley	Sacramento Valley	Miscellaneous	75777	0.081262547	2012	no	no	0.6	0	0	0	0	0	0	0	0	0
Central Valley	Sacramento Valley	Other Suitable	75778	0.081262547	2012	no	no	0.1	0	0	0	0	0	0	0	0	0
Central Valley	Sacramento Valley	Rice Field	75779	0.081262547	2012	no	no	0	0	0	0	0	0	0	0	0	0
Central Valley	Sacramento Valley	Rice Field	75780	0.081262547	2012	no	no	0.3	0	0	0	0	0	0	0	0	0
Central Valley	Sacramento Valley	Rice Field	75781	0.081262547	2012	no	no	0	0	0	0	0	0	0	0	0	0
Central Valley	Sacramento Valley	Miscellaneous	75782	0.081262547	2012	no	no	1	0	0	0	0	0	0	0	0	0
Central Valley	Sacramento Valley	Miscellaneous	75783	0.081262547	2012	no	no	1	0	0	0	0	0	0	0	0	0
Central Valley	Sacramento Valley	Miscellaneous	75784	0.081262547	2012	no	no	1	0	0	0	0	0	0	0	0	0
Central Valley	Sacramento Valley	Other Suitable	75785	0.081262547	2012	no	no	0	0	0	0	0	0	0	0	0	0
Central Valley	Sacramento Valley	Rice Field	75786	0.081262547	2012	no	no	0	0	0	0	0	0	0	0	0	0
Central Valley	Sacramento Valley	Rice Field	75787	0.081262547	2012	no	no	0	0	0	0	0	0	0	0	0	0
Central Valley	Sacramento Valley	Rice Field	75788	0.081262547	2012	no	no	0.3	0	0	0	0	0	0	0	0	0
Central Valley	Sacramento Valley	Rice Field	75789	0.081262547	2012	no	no	0.25	14	0	11	0	0	0	0	0	0
Central Valley	Sacramento Valley	Rice Field	75790	0.081262547	2012	no	no	0.5	0	0	0	0	0	0	0	0	0
Central Valley	Sacramento Valley	Rice Field	75791	0.081262547	2012	no	no	0	0	0	0	0	0	0	0	0	0
Central Valley	Sacramento Valley	Rice Field	75792	0.081262547	2012	no	no	0.3	169	0	0	20	4	0	145	0	0
Central Valley	Sacramento Valley	Rice Field	75793	0.081262547	2012	no	no	0.2	0	0	0	0	0	0	0	0	0
Central Valley	Sacramento Valley	Rice Field	75794	0.081262547	2012	no	no	0.5	0	0	0	0	0	0	0	0	0
Central Valley	Sacramento Valley	Rice Field	75795	0.081262547	2012	no	no	0.4	3	0	2	0	1	0	0	0	0
Central Valley	Sacramento Valley	Other Suitable	75796	0.081262547	2012	no	no	0	0	0	0	0	0	0	0	0	0
Central Valley	Sacramento Valley	Rice Field	75797	0.081262799	2012	no	no	1	10	0	1	8	1	0	0	0	0
Central Valley	Sacramento Valley	Rice Field	75798	0.081262799	2012	no	no	0.5	0	0	0	0	0	0	0	0	0
Central Valley	Sacramento Valley	Rice Field	75799	0.081262799	2012	no	no	0.35	0	0	0	0	0	0	0	0	0
Central Valley	Sacramento Valley	Rice Field	75800	0.081262799	2012	no	no	0.7	0	0	0	0	0	0	0	0	0
Central Valley	Sacramento Valley	Rice Field	75801	0.081262799	2012	no	no	0.8	0	0	0	0	0	0	0	0	0
Central Valley	Sacramento Valley	Rice Field	75802	0.081262799	2012	no	no	0.8	0	0	0	0	0	0	0	0	0
Central Valley	Sacramento Valley	Rice Field	75803	0.081262799	2012	no	no	1	0	0	0	0	0	0	0	0	0
Central Valley	Sacramento Valley	Rice Field	75804	0.081262799	2012	no	no	1	0	0	0	0	0	0	0	0	0
Central Valley	Sacramento Valley	Rice Field	75805	0.081262799	2012	no	no	1	0	0	0	0	0	0	0	0	0
Central Valley	Sacramento Valley	Rice Field	75806	0.081262799	2012	no	no	1	1	0	1	0	0	0	0	0	0
Central Valley	Sacramento Valley	Rice Field	75807	0.081262799	2012	no	no	0.6	0	0	0	0	0	0	0	0	0
Central Valley	Sacramento Valley	Wetland	75809	0.081262799	2012	no	no	1	0	0	0	0	0	0	0	0	0
Central Valley	Sacramento Valley	Rice Field	75811	0.081262799	2012	no	no	0.25	0	0	0	0	0	0	0	0	0
Central Valley	Sacramento Valley	Rice Field	75812	0.081262799	2012	no	no	0.25	0	0	0	0	0	0	0	0	0
Central Valley	Sacramento Valley	Rice Field	75813	0.081262799	2012	no	no	0	0	0	0	0	0	0	0	0	0
Central Valley	Sacramento Valley	Rice Field	75814	0.081262799	2012	no	no	0.4	0	0	0	0	0	0	0	0	0
Central Valley	Sacramento Valley	Rice Field	75815	0.081262799	2012	no	no	1	0	0	0	0	0	0	0	0	0
Central Valley	Sacramento Valley	Rice Field	75816	0.081262799	2012	no	no	0.9	5	0	0	0	5	0	0	0	0
Central Valley	Sacramento Valley	Rice Field	75817	0.081255493	2012	no	no	0.75	0	0	0	0	0	0	0	0	0
Central Valley	Sacramento Valley	Rice Field	75818	0.081255493	2012	no	no	1	0	0	0	0	0	0	0	0	0
Central Valley	Sacramento Valley	Other Suitable	75819	0.081255493	2012	no	no	0.3	0	0	0	0	0	0	0	0	0
Central Valley	Sacramento Valley	Other Suitable	75820	0.081255493	2012	no	no	0	0	0	0	0	0	0	0	0	0
Central Valley	Sacramento Valley	Rice Field	75821	0.081255493	2012	no	no	0	0	0	0	0	0	0	0	0	0
Central Valley	Sacramento Valley	Miscellaneous	75822	0.081255493	2012	no	no	0	18	0	18	0	0	0	0	0	0
Central Valley	Sacramento Valley	Other Suitable	75823	0.081255493	2012	no	no	0	0	0	0	0	0	0	0	0	0
Central Valley	Sacramento Valley	Rice Field	75824	0.081255493	2012	no	no	0.5	200	0	0	0	0	0	200	0	0
Central Valley	Sacramento Valley	Rice Field	75825	0.081255493	2012	no	no	0.75	0	0	0	0	0	0	0	0	0
Central Valley	Sacramento Valley	Rice Field	75826	0.081255493	2012	no	no	1	0	0	0	0	0	0	0	0	0
Central Valley	Sacramento Valley	Rice Field	75827	0.081255493	2012	no	no	0.5	0	0	0	0	0	0	0	0	0
Central Valley	Sacramento Valley	Rice Field	75828	0.081255493	2012	no	no	0.5	0	0	0	0	0	0	0	0	0
Central Valley	Sacramento Valley	Rice Field	75829	0.081255493	2012	no	no	0.5	0	0	0	0	0	0	0	0	0
Central Valley	Sacramento Valley	Rice Field	75830	0.081255493	2012	no	no	0.3	0	0	0	0	0	0	0	0	0
Central Valley	Sacramento Valley	Rice Field	75831	0.081255493	2012	no	no	0.25	0	0	0	0	0	0	0	0	0
Central Valley	Sacramento Valley	Rice Field	75832	0.081255493	2012	no	no	0.5	0	0	0	0	0	0	0	0	0
Central Valley	Sacramento Valley	Rice Field	75833	0.081255493	2012	no	no	0.75	1	0	1	0	0	0	0	0	0
Central Valley	Sacramento Valley	Rice Field	75834	0.081255493	2012	no	no	1	0	0	0	0	0	0	0	0	0
Central Valley	Sacramento Valley	Rice Field	75835	0.081255493	2012	no	no	0.7	0	0	0	0	0	0	0	0	0
Central Valley	Sacramento Valley	Rice Field	75836	0.081255493	2012	no	no	1	0	0	0	0	0	0	0	0	0
Central Valley	Sacramento Valley	Rice Field	75837	0.081262973	2012	no	no	0.4	0	0	0	0	0	0	0	0	0
Central Valley	Sacramento Valley	Rice Field	75838	0.081262973	2012	no	no	0.4	0	0	0	0	0	0	0	0	0
Central Valley	Sacramento Valley	Rice Field	75839	0.081262973	2012	no	no	0.5	0	0	0	0	0	0	0	0	0
Central Valley	Sacramento Valley	Rice Field	75840	0.081262973	2012	no	no	0.7	0	0	0	0	0	0	0	0	0
Central Valley	Sacramento Valley	Rice Field	75841	0.081262973	2012	no	no	0.7	5500	0	0	4000	0	500	1000	0	0
Central Valley	Sacramento Valley	Other Suitable	75842	0.081262973	2012	no	no	0.2	0	0	0	0	0	0	0	0	0
Central Valley	Sacramento Valley	Other Suitable	75843	0.081262973	2012	no	no	0	0	0	0	0	0	0	0	0	0
Central Valley	Sacramento Valley	Other Suitable	75844	0.081262973	2012	no	no	0	0	0	0	0	0	0	0	0	0
Central Valley	Sacramento Valley	Other Suitable	75845	0.081262973	2012	no	no	0	0	0	0	0	0	0	0	0	0
Central Valley	Sacramento Valley	Other Suitable	75846	0.081262973	2012	no	no	0.2	0	0	0	0	0	0	0	0	0
Central Valley	Sacramento Valley	Rice Field	75847	0.081262973	2012	no	no	0.4	0	0	0	0	0	0	0	0	0
Central Valley	Sacramento Valley	Rice Field	75848	0.081262973	2012	no	no	0.5	0	0	0	0	0	0	0	0	0
Central Valley	Sacramento Valley	Rice Field	75849	0.081262973	2012	no	no	0.6	0	0	0	0	0	0	0	0	0
Central Valley	Sacramento Valley	Other Suitable	75850	0.081262973	2012	no	no	0.1	0	0	0	0	0	0	0	0	0
Central Valley	Sacramento Valley	Rice Field	75851	0.081262973	2012	no	no	0	0	0	0	0	0	0	0	0	0
Central Valley	Sacramento Valley	Other Suitable	75852	0.081262973	2012	no	no	0	0	0	0	0	0	0	0	0	0
Central Valley	Sacramento Valley	Miscellaneous	75853	0.081262973	2012	no	no	0	0	0	0	0	0	0	0	0	0
Central Valley	Sacramento Valley	Rice Field	75854	0.081262973	2012	no	no	0	0	0	0	0	0	0	0	0	0
Central Valley	Sacramento Valley	Rice Field	75855	0.081262973	2012	no	no	0	0	0	0	0	0	0	0	0	0
Central Valley	Sacramento Valley	Rice Field	75856	0.081262973	2012	no	no	0.1	0	0	0	0	0	0	0	0	0
Central Valley	Sacramento Valley	Rice Field	75857	0.080987522	2012	no	no	0	0	0	0	0	0	0	0	0	0
Central Valley	Sacramento Valley	Other Suitable	75858	0.080987522	2012	no	no	0	0	0	0	0	0	0	0	0	0
Central Valley	Sacramento Valley	Miscellaneous	75859	0.080987522	2012	no	no	0	0	0	0	0	0	0	0	0	0
Central Valley	Sacramento Valley	Rice Field	75860	0.080987522	2012	no	no	0	0	0	0	0	0	0	0	0	0
Central Valley	Sacramento Valley	Other Suitable	75861	0.080987522	2012	no	no	0	0	0	0	0	0	0	0	0	0
Central Valley	Sacramento Valley	Other Suitable	75862	0.080987522	2012	no	no	0	0	0	0	0	0	0	0	0	0
Central Valley	Sacramento Valley	Rice Field	75863	0.080987522	2012	no	no	0.4	0	0	0	0	0	0	0	0	0
Central Valley	Sacramento Valley	Miscellaneous	75864	0.080987522	2012	no	no	0.3	0	0	0	0	0	0	0	0	0
Central Valley	Sacramento Valley	Rice Field	75865	0.080987522	2012	no	no	0.25	0	0	0	0	0	0	0	0	0
Central Valley	Sacramento Valley	Miscellaneous	75866	0.080987522	2012	no	no	0	0	0	0	0	0	0	0	0	0
Central Valley	Sacramento Valley	Other Suitable	75867	0.080987522	2012	no	no	0	0	0	0	0	0	0	0	0	0
Central Valley	Sacramento Valley	Rice Field	75868	0.080987522	2012	no	no	0	0	0	0	0	0	0	0	0	0
Central Valley	Sacramento Valley	Rice Field	75869	0.080987522	2012	no	no	0.2	0	0	0	0	0	0	0	0	0
Central Valley	Sacramento Valley	Rice Field	75870	0.080987522	2012	no	no	0	0	0	0	0	0	0	0	0	0
Central Valley	Sacramento Valley	Miscellaneous	75877	0.081267162	2012	no	no	0	2	0	2	0	0	0	0	0	0
Central Valley	Sacramento Valley	Rice Field	75878	0.081267162	2012	no	no	0	0	0	0	0	0	0	0	0	0
Central Valley	Sacramento Valley	Rice Field	75879	0.081267162	2012	no	no	0.5	12	0	0	0	0	11	0	1	12
Central Valley	Sacramento Valley	Rice Field	75880	0.081267162	2012	no	no	0.25	0	0	0	0	0	0	0	0	0
Central Valley	Sacramento Valley	Rice Field	75881	0.081267162	2012	no	no	1	0	0	0	0	0	0	0	0	0
Central Valley	Sacramento Valley	Rice Field	75882	0.081267162	2012	no	no	1	0	0	0	0	0	0	0	0	0
Central Valley	Sacramento Valley	Rice Field	75883	0.081267162	2012	no	no	1	0	0	0	0	0	0	0	0	0
Central Valley	Sacramento Valley	Rice Field	75884	0.081267162	2012	no	no	0.8	4	0	1	0	0	0	0	3	0
Central Valley	Sacramento Valley	Rice Field	75885	0.081267162	2012	no	no	1	2	0	0	0	0	0	0	0	0
Central Valley	Sacramento Valley	Rice Field	75886	0.081267162	2012	no	no	0.25	0	0	0	0	0	0	0	0	0
Central Valley	Sacramento Valley	Rice Field	75887	0.081267162	2012	no	no	0	0	0	0	0	0	0	0	0	0
Central Valley	Sacramento Valley	Rice Field	75888	0.081267162	2012	no	no	0.5	0	0	0	0	0	0	0	0	0
Central Valley	Sacramento Valley	Rice Field	75889	0.081267162	2012	no	no	0	0	0	0	0	0	0	0	0	0
Central Valley	Sacramento Valley	Rice Field	75890	0.081267162	2012	no	no	0.5	0	0	0	0	0	0	0	0	0
Central Valley	Sacramento Valley	Rice Field	75891	0.081267162	2012	no	no	0	2	0	2	0	0	0	0	0	0
Central Valley	Sacramento Valley	Rice Field	75892	0.081267162	2012	no	no	0	0	0	0	0	0	0	0	0	0
Central Valley	Sacramento Valley	Rice Field	75893	0.081267162	2012	no	no	0.25	0	0	0	0	0	0	0	0	0
Central Valley	Sacramento Valley	Rice Field	75894	0.081267162	2012	no	no	0.2	0	0	0	0	0	0	0	0	0
Central Valley	Sacramento Valley	Rice Field	75895	0.081267162	2012	no	no	0.5	33	0	0	3	10	0	0	20	0
Central Valley	Sacramento Valley	Rice Field	75896	0.081267162	2012	no	no	0	0	0	0	0	0	0	0	0	0
Central Valley	Sacramento Valley	Rice Field	75897	0.081271898	2012	no	no	0.25	0	0	0	0	0	0	0	0	0
Central Valley	Sacramento Valley	Miscellaneous	75898	0.081271898	2012	no	no	0	0	0	0	0	0	0	0	0	0
Central Valley	Sacramento Valley	Miscellaneous	75899	0.081271898	2012	no	no	0.4	0	0	0	0	0	0	0	0	0
Central Valley	Sacramento Valley	Rice Field	75900	0.081271898	2012	no	no	1	165	0	0	0	20	40	102	2	120
Central Valley	Sacramento Valley	Rice Field	75901	0.081271898	2012	no	no	1	8	0	1	0	2	0	0	0	0
Central Valley	Sacramento Valley	Rice Field	75902	0.081271898	2012	no	no	0	0	0	0	0	0	0	0	0	0
Central Valley	Sacramento Valley	Rice Field	75903	0.081271898	2012	no	no	0	0	0	0	0	0	0	0	0	0
Central Valley	Sacramento Valley	Rice Field	75904	0.081271898	2012	no	no	0	0	0	0	0	0	0	0	0	0
Central Valley	Sacramento Valley	Rice Field	75905	0.081271898	2012	no	no	0	0	0	0	0	0	0	0	0	0
Central Valley	Sacramento Valley	Rice Field	75906	0.081271898	2012	no	no	0.25	0	0	0	0	0	0	0	0	0
Central Valley	Sacramento Valley	Rice Field	75907	0.081271898	2012	no	no	0	0	0	0	0	0	0	0	0	0
Central Valley	Sacramento Valley	Rice Field	75908	0.081271898	2012	no	no	0.2	5	0	5	0	0	0	0	0	0
Central Valley	Sacramento Valley	Rice Field	75909	0.081271898	2012	no	no	0.5	0	0	0	0	0	0	0	0	0
Central Valley	Sacramento Valley	Other Suitable	75910	0.081271898	2012	no	no	0.6	0	0	0	0	0	0	0	0	0
Central Valley	Sacramento Valley	Other Suitable	75911	0.081271898	2012	no	no	0	0	0	0	0	0	0	0	0	0
Central Valley	Sacramento Valley	Rice Field	75912	0.081271898	2012	no	no	0.5	0	0	0	0	0	0	0	0	0
Central Valley	Sacramento Valley	Miscellaneous	75913	0.081271898	2012	no	no	0	0	0	0	0	0	0	0	0	0
Central Valley	Sacramento Valley	Miscellaneous	75914	0.081271898	2012	no	no	0	0	0	0	0	0	0	0	0	0
Central Valley	Sacramento Valley	Miscellaneous	75915	0.081271898	2012	no	no	0	0	0	0	0	0	0	0	0	0
Central Valley	Sacramento Valley	Other Suitable	75916	0.081271898	2012	no	no	0	0	0	0	0	0	0	0	0	0
Central Valley	Sacramento Valley	Rice Field	75917	0.081268096	2012	no	no	0.6	66	0	0	0	0	0	0	0	0
Central Valley	Sacramento Valley	Rice Field	75918	0.081268022	2012	no	no	0.5	0	0	0	0	0	0	0	0	0
Central Valley	Sacramento Valley	Rice Field	75919	0.081268052	2012	no	no	0	0	0	0	0	0	0	0	0	0
Central Valley	Sacramento Valley	Rice Field	75920	0.081267993	2012	no	no	1	0	0	0	0	0	0	0	0	0
Central Valley	Sacramento Valley	Other Suitable	75921	0.081268512	2012	no	no	0.25	0	0	0	0	0	0	0	0	0
Central Valley	Sacramento Valley	Rice Field	75922	0.081268905	2012	no	no	0.8	0	0	0	0	0	0	0	0	0
Central Valley	Sacramento Valley	Rice Field	75923	0.081269279	2012	no	no	1	0	0	0	0	0	0	0	0	0
Central Valley	Sacramento Valley	Rice Field	75924	0.081269601	2012	no	no	0	0	0	0	0	0	0	0	0	0
Central Valley	Sacramento Valley	Rice Field	75925	0.081270248	2012	no	no	0.5	27	0	1	23	3	0	0	0	0
Central Valley	Sacramento Valley	Rice Field	75926	0.081270637	2012	no	no	0.02	0	0	0	0	0	0	0	0	0
Central Valley	Sacramento Valley	Rice Field	75927	0.081270929	2012	no	no	0.25	0	0	0	0	0	0	0	0	0
Central Valley	Sacramento Valley	Miscellaneous	75928	0.081271439	2012	no	no	0.4	0	0	0	0	0	0	0	0	0
Central Valley	Sacramento Valley	Other Suitable	75929	0.081271771	2012	no	no	0.6	0	0	0	0	0	0	0	0	0
Central Valley	Sacramento Valley	Other Suitable	75930	0.081272038	2012	no	no	0	0	0	0	0	0	0	0	0	0
Central Valley	Sacramento Valley	Other Suitable	75931	0.081271943	2012	no	no	0.05	0	0	0	0	0	0	0	0	0
Central Valley	Sacramento Valley	Other Suitable	75932	0.081272191	2012	no	no	0	0	0	0	0	0	0	0	0	0
Central Valley	Sacramento Valley	Rice Field	75933	0.081272179	2012	no	no	0.1	0	0	0	0	0	0	0	0	0
Central Valley	Sacramento Valley	Other Suitable	75934	0.081272085	2012	no	no	0	0	0	0	0	0	0	0	0	0
Central Valley	Sacramento Valley	Other Suitable	75935	0.081272147	2012	no	no	0.75	0	0	0	0	0	0	0	0	0
Central Valley	Sacramento Valley	Rice Field	75936	0.081272358	2012	no	no	0	0	0	0	0	0	0	0	0	0
Central Valley	Sacramento Valley	Wetland	90804	0.612555458	2012	no	no	0.962920159	201	16	0	25	0	9	80	1	10
Central Valley	Sacramento Valley	Wetland	90806	0.506988882	2012	no	no	1	3	3	0	0	0	0	0	0	0
Central Valley	Sacramento Valley	Wetland	90807	0.385084802	2012	no	no	0.503021039	0	0	0	0	0	0	0	0	0
Central Valley	Sacramento Valley	Wetland	90808	0.574537719	2012	no	no	0.924539548	0	0	0	0	0	0	0	0	0
Central Valley	Sacramento Valley	Wetland	90809	0.248376384	2012	no	no	0.478650028	0	0	0	0	0	0	0	0	0
Central Valley	Sacramento Valley	Miscellaneous	90810	0.103417285	2012	no	no	0.004709277	0	0	0	0	0	0	0	0	0
Central Valley	Sacramento Valley	Miscellaneous	90811	0.10661757	2012	no	no	0.179767986	0	0	0	0	0	0	0	0	0
Central Valley	Sacramento Valley	Other Suitable	90812	0.204008297	2012	no	no	0	0	0	0	0	0	0	0	0	0
Central Valley	Sacramento Valley	Wetland	90813	0.059987271	2012	no	no	1	0	0	0	0	0	0	0	0	0
Central Valley	Sacramento Valley	Wetland	90814	0.32353434	2012	no	no	1	32	12	0	20	0	0	0	0	0
Central Valley	Sacramento Valley	Wetland	90815	0.050490884	2012	no	no	0.998558549	0	0	0	0	0	0	0	0	0
Central Valley	Sacramento Valley	Wetland	90816	0.212091182	2012	no	no	0.995383356	0	0	0	0	0	0	0	0	0
Central Valley	Sacramento Valley	Other Suitable	90817	0.279590541	2012	no	no	0.04591789	0	0	0	0	0	0	0	0	0
Central Valley	Sacramento Valley	Wetland	90818	0.394992857	2012	no	no	0.985533926	0	0	0	0	0	0	0	0	0
Central Valley	Sacramento Valley	Wetland	90819	0.166531409	2012	no	no	0.902517663	0	0	0	0	0	0	0	0	0
Central Valley	Sacramento Valley	Wetland	90820	0.164068355	2012	no	no	0.983076752	0	0	0	0	0	0	0	0	0
Central Valley	Sacramento Valley	Wetland	90821	0.052917172	2012	no	no	0.907703211	0	0	0	0	0	0	0	0	0
Central Valley	Sacramento Valley	Wetland	90822	0.306045452	2012	no	no	0.997198936	0	0	0	0	0	0	0	0	0
Central Valley	Sacramento Valley	Other Suitable	90823	0.360114329	2012	no	no	1	0	0	0	0	0	0	0	0	0
Central Valley	Sacramento Valley	Wetland	90824	0.029632415	2012	no	no	0.894357816	0	0	0	0	0	0	0	0	0
Central Valley	Sacramento Valley	Wetland	90825	0.371680131	2012	no	no	0.972881618	0	0	0	0	0	0	0	0	0
Central Valley	Sacramento Valley	Wetland	90826	0.482938215	2012	no	no	0.993965231	1	0	0	0	0	0	0	0	0
Central Valley	Sacramento Valley	Wetland	90827	0.101764394	2012	no	no	0.998112996	0	0	0	0	0	0	0	0	0
Central Valley	Sacramento Valley	Wetland	90828	0.348364313	2012	no	no	0.725581196	1	0	0	0	1	0	0	0	0
Central Valley	Sacramento Valley	Wetland	90829	0.285841524	2012	no	no	0.938722503	25	22	0	0	3	0	0	0	0
Central Valley	Sacramento Valley	Wetland	90830	0.282110125	2012	no	no	0.552611089	0	0	0	0	0	0	0	0	0
Central Valley	Sacramento Valley	Wetland	90831	0.283239876	2012	no	no	0.837685437	0	0	0	0	0	0	0	0	0
Central Valley	Sacramento Valley	Wetland	90832	0.049986607	2012	no	no	1	0	0	0	0	0	0	0	0	0
Central Valley	Sacramento Valley	Wetland	90833	0.183567276	2012	no	no	0.5808607	0	0	0	0	0	0	0	0	0
Central Valley	Sacramento Valley	Other Suitable	90834	0.21202205	2012	no	no	0.223102739	14	5	0	6	3	0	0	0	0
Central Valley	Sacramento Valley	Other Suitable	90835	0.46560984	2012	no	no	0.282151568	0	0	0	0	0	0	0	0	0
Central Valley	Sacramento Valley	Other Suitable	90836	0.239230114	2012	no	no	0.006481002	0	0	0	0	0	0	0	0	0
Central Valley	Sacramento Valley	Wetland	90837	0.328881152	2012	no	no	1	0	0	0	0	0	0	0	0	0
Central Valley	Sacramento Valley	Wetland	90838	0.289835458	2012	no	no	1	0	0	0	0	0	0	0	0	0
Central Valley	Sacramento Valley	Wetland	90839	0.097223631	2012	no	no	1	0	0	0	0	0	0	0	0	0
Central Valley	Sacramento Valley	Wetland	90840	0.023117489	2012	no	no	1	0	0	0	0	0	0	0	0	0
Central Valley	Sacramento Valley	Wetland	90841	0.091533397	2012	no	no	1	0	0	0	0	0	0	0	0	0
Central Valley	Sacramento Valley	Wetland	90842	0.076212306	2012	no	no	1	0	0	0	0	0	0	0	0	0
Central Valley	Sacramento Valley	Wetland	90843	0.238965082	2012	no	no	0.577419953	45	45	0	0	0	0	0	0	0
Central Valley	Sacramento Valley	Other Suitable	90844	0.180204364	2012	no	no	0.990426839	0	0	0	0	0	0	0	0	0
Central Valley	Sacramento Valley	Other Suitable	90845	0.071041538	2012	no	no	1	0	0	0	0	0	0	0	0	0
Central Valley	Sacramento Valley	Other Suitable	90846	0.57711385	2012	no	no	0.092301527	0	0	0	0	0	0	0	0	0
Central Valley	Sacramento Valley	Wetland	90847	0.173653878	2012	no	no	0.996866823	0	0	0	0	0	0	0	0	0
Central Valley	Sacramento Valley	Wetland	90848	0.2028522	2012	no	no	1	0	0	0	0	0	0	0	0	0
Central Valley	Sacramento Valley	Wetland	90849	0.042288816	2012	no	no	0.933930295	0	0	0	0	0	0	0	0	0
Central Valley	Sacramento Valley	Wetland	90850	0.054817118	2012	no	no	0.972863751	0	0	0	0	0	0	0	0	0
Central Valley	Sacramento Valley	Wetland	90851	0.272234923	2012	no	no	0.565893636	0	0	0	0	0	0	0	0	0
Central Valley	Sacramento Valley	Wetland	90852	0.397083611	2012	no	no	0.837301214	15	14	0	0	0	0	0	0	0
Central Valley	Tulare	Wetland	117602	0.217022565	2012	no	no	0.1	4	4	0	0	0	0	0	0	0
Central Valley	Tulare	Wetland	117603	0.192569073	2012	no	no	0.6	35	28	0	7	0	0	0	0	0
Central Valley	Tulare	Wetland	117604	0.196340833	2012	no	no	0.75	13	2	0	1	10	0	0	0	0
Central Valley	Tulare	Wetland	117605	0.285693438	2012	no	no	0.8	0	0	0	0	0	0	0	0	0
Central Valley	Tulare	Wetland	117606	0.176672988	2012	no	no	0.9	651	45	0	605	1	0	0	0	0
Central Valley	Tulare	Wetland	117607	0.176744754	2012	no	no	0.85	63	39	1	0	1	22	0	0	0
Central Valley	Tulare	Wetland	117608	0.464697223	2012	no	no	0	0	0	0	0	0	0	0	0	0
Central Valley	Tulare	Wetland	117609	0.295795787	2012	no	no	0	0	0	0	0	0	0	0	0	0
Central Valley	Tulare	Wetland	117611	0.316006159	2012	no	no	0	0	0	0	0	0	0	0	0	0
Central Valley	Tulare	Wetland	117612	0.250221816	2012	no	no	0	0	0	0	0	0	0	0	0	0
Central Valley	Tulare	Other Suitable	117613	0.55388257	2012	no	no	0	0	0	0	0	0	0	0	0	0
Central Valley	Sacramento Valley	Other Suitable	119351	0.236136123	2012	no	no	0.324626617	0	0	0	0	0	0	0	0	0
Central Valley	Sacramento Valley	Wetland	119352	0.144662806	2012	no	no	0.936677451	0	0	0	0	0	0	0	0	0
Central Valley	Sacramento Valley	Wetland	119353	0.20478606	2012	no	no	1	0	0	0	0	0	0	0	0	0
Central Valley	Sacramento Valley	Wetland	119354	0.068752465	2012	no	no	0.609071889	0	0	0	0	0	0	0	0	0
Central Valley	Sacramento Valley	Wetland	119356	0.38144974	2012	no	no	0.952507811	0	0	0	0	0	0	0	0	0
Central Valley	Sacramento Valley	Wetland	119357	1.610116635	2012	no	no	0.999078925	0	0	0	0	0	0	0	0	0
Central Valley	Sacramento Valley	Wetland	119358	0.354307754	2012	no	no	0.245973228	45	45	0	0	0	0	0	0	0
Central Valley	Sacramento Valley	Wetland	119359	0.348600574	2012	no	no	0.660726941	10	10	0	0	0	0	0	0	0
Central Valley	Sacramento Valley	Other Suitable	119360	0.364224156	2012	no	no	0.011940804	0	0	0	0	0	0	0	0	0
Central Valley	Sacramento Valley	Wetland	119361	0.413833361	2012	no	no	1	0	0	0	0	0	0	0	0	0
Central Valley	Sacramento Valley	Wetland	119362	0.189810343	2012	no	no	0.756424343	0	0	0	0	0	0	0	0	0
Central Valley	Sacramento Valley	Other Suitable	119364	0.268289286	2012	no	no	0.010452542	0	0	0	0	0	0	0	0	0
Central Valley	Sacramento Valley	Wetland	119365	0.115027682	2012	no	no	1	0	0	0	0	0	0	0	0	0
Central Valley	Sacramento Valley	Wetland	119366	0.598089346	2012	no	no	0.992421207	0	0	0	0	0	0	0	0	0
Central Valley	Sacramento Valley	Wetland	119367	0.932912397	2012	no	no	0.998368931	0	0	0	0	0	0	0	0	0
Central Valley	Sacramento Valley	Wetland	119368	0.129764356	2012	no	no	1	0	0	0	0	0	0	0	0	0
Central Valley	Sacramento Valley	Wetland	119369	0.155809629	2012	no	no	0.958971163	0	0	0	0	0	0	0	0	0
Central Valley	Sacramento Valley	Wetland	119370	0.272234923	2012	no	no	0.523830445	0	0	0	0	0	0	0	0	0
Central Valley	Sacramento Valley	Wetland	119371	0.20792965	2012	no	no	0.67098915	20	20	0	0	0	0	0	0	0
Central Valley	Sacramento Valley	Wetland	119372	0.384104795	2012	no	no	0.999716467	0	0	0	0	0	0	0	0	0
Central Valley	Sacramento Valley	Wetland	119373	0.32414437	2012	no	no	0.992466584	0	0	0	0	0	0	0	0	0
Central Valley	Sacramento Valley	Wetland	119374	0.220158492	2012	no	no	1	0	0	0	0	0	0	0	0	0
Central Valley	Sacramento Valley	Wetland	119375	0.115502697	2012	no	no	1	0	0	0	0	0	0	0	0	0
Central Valley	Sacramento Valley	Wetland	119376	0.258066276	2012	no	no	0.896990582	0	0	0	0	0	0	0	0	0
Central Valley	Sacramento Valley	Wetland	119377	0.2149119	2012	no	no	0.596456677	0	0	0	0	0	0	0	0	0
Central Valley	Sacramento Valley	Wetland	119378	0.369293744	2012	no	no	0.765791924	0	0	0	0	0	0	0	0	0
Central Valley	Sacramento Valley	Wetland	119379	0.574288086	2012	no	no	0.989194961	0	0	0	0	0	0	0	0	0
Central Valley	Sacramento Valley	Wetland	119380	0.209885541	2012	no	no	0.995297892	0	0	0	0	0	0	0	0	0
Central Valley	Sacramento Valley	Wetland	119381	0.57161426	2012	no	no	0.900630202	0	0	0	0	0	0	0	0	0
Central Valley	Sacramento Valley	Wetland	119382	0.094797431	2012	no	no	0.999328784	0	0	0	0	0	0	0	0	0
Central Valley	Sacramento Valley	Wetland	119384	0.182714161	2012	no	no	0.968785889	0	0	0	0	0	0	0	0	0
Central Valley	Sacramento Valley	Wetland	119385	0.541194599	2012	no	no	0.726340759	0	0	0	0	0	0	0	0	0
Central Valley	Sacramento Valley	Wetland	119386	0.140610233	2012	no	no	0.997089981	0	0	0	0	0	0	0	0	0
Central Valley	Sacramento Valley	Other Suitable	119387	0.315293146	2012	no	no	0.000251238	0	0	0	0	0	0	0	0	0
Central Valley	Sacramento Valley	Wetland	119388	0.239055567	2012	no	no	0.983595444	0	0	0	0	0	0	0	0	0
Central Valley	Sacramento Valley	Wetland	119389	0.594491937	2012	no	no	0.8670762	0	0	0	0	0	0	0	0	0
Central Valley	Sacramento Valley	Wetland	119390	1.036047729	2012	no	no	0.915831857	32	20	0	0	0	0	0	0	0
Central Valley	Sacramento Valley	Wetland	119391	0.248602959	2012	no	no	0.985809205	0	0	0	0	0	0	0	0	0
Central Valley	Sacramento Valley	Wetland	119392	0.337546215	2012	no	no	0.440938004	0	0	0	0	0	0	0	0	0
Central Valley	Sacramento Valley	Other Suitable	119393	0.039594806	2012	no	no	0	0	0	0	0	0	0	0	0	0
Central Valley	Sacramento Valley	Other Suitable	119394	0.102791596	2012	no	no	0.021641323	0	0	0	0	0	0	0	0	0
Central Valley	Sacramento Valley	Wetland	119395	0.315512773	2012	no	no	0.964342737	0	0	0	0	0	0	0	0	0
Central Valley	Sacramento Valley	Wetland	119396	0.354074643	2012	no	no	0.984472332	0	0	0	0	0	0	0	0	0
Central Valley	Sacramento Valley	Wetland	119397	0.589817898	2012	no	no	0.980521579	1	0	0	0	0	0	0	0	0
Central Valley	Sacramento Valley	Other Suitable	119398	0.291181853	2012	no	no	0.000917119	0	0	0	0	0	0	0	0	0
Central Valley	Sacramento Valley	Wetland	119399	0.453814207	2012	no	no	0.996723719	0	0	0	0	0	0	0	0	0
Central Valley	Sacramento Valley	Wetland	119400	0.595206849	2012	no	no	0.997961275	0	0	0	0	0	0	0	0	0
Central Valley	Sacramento Valley	Wetland	119401	0.140910851	2012	no	no	0.996862772	0	0	0	0	0	0	0	0	0
Central Valley	Sacramento Valley	Wetland	119402	1.06438546	2012	no	no	0.962314698	0	0	0	0	0	0	0	0	0
Central Valley	Sacramento Valley	Wetland	119403	0.238554971	2012	no	no	1	0	0	0	0	0	0	0	0	0
Central Valley	Sacramento Valley	Wetland	119404	0.175522453	2012	no	no	1	0	0	0	0	0	0	0	0	0
Central Valley	Sacramento Valley	Wetland	119405	0.164894503	2012	no	no	0.997812462	0	0	0	0	0	0	0	0	0
Central Valley	Sacramento Valley	Wetland	119406	0.140044393	2012	no	no	0.997525795	0	0	0	0	0	0	0	0	0
Central Valley	Sacramento Valley	Wetland	119407	0.096051717	2012	no	no	0.997852619	0	0	0	0	0	0	0	0	0
Central Valley	Sacramento Valley	Wetland	119408	0.23591205	2012	no	no	0.657513499	0	0	0	0	0	0	0	0	0
Central Valley	Sacramento Valley	Other Suitable	119409	1.091661183	2012	no	no	0.997670336	0	0	0	0	0	0	0	0	0
Central Valley	Sacramento Valley	Wetland	119410	0.257616789	2012	no	no	0.990401878	0	0	0	0	0	0	0	0	0
Central Valley	Sacramento Valley	Wetland	119411	0.363085115	2012	no	no	0.998714139	0	0	0	0	0	0	0	0	0
Central Valley	Sacramento Valley	Other Suitable	119412	0.275006775	2012	no	no	0.981682946	0	0	0	0	0	0	0	0	0
Central Valley	Sacramento Valley	Other Suitable	119413	0.12988078	2012	no	no	0.000660683	0	0	0	0	0	0	0	0	0
Central Valley	Sacramento Valley	Other Suitable	119414	0.304343351	2012	no	no	0.001976652	0	0	0	0	0	0	0	0	0
Central Valley	Sacramento Valley	Wetland	119415	0.016985127	2012	no	no	1	0	0	0	0	0	0	0	0	0
Central Valley	Sacramento Valley	Wetland	119416	0.137356875	2012	no	no	0.249519749	0	0	0	0	0	0	0	0	0
Central Valley	Sacramento Valley	Other Suitable	119421	0.299648072	2012	no	no	0	0	0	0	0	0	0	0	0	0
Central Valley	Sacramento Valley	Wetland	119422	0.183284101	2012	no	no	0.999842189	0	0	0	0	0	0	0	0	0
Central Valley	Sacramento Valley	Wetland	119423	0.231202036	2012	no	no	0.977811261	0	0	0	0	0	0	0	0	0
Central Valley	Sacramento Valley	Wetland	119424	0.362414011	2012	no	no	0.790561318	80	0	0	80	0	0	0	0	0
Central Valley	Sacramento Valley	Wetland	119425	0.107287189	2012	no	no	1	0	0	0	0	0	0	0	0	0
Central Valley	Sacramento Valley	Wetland	119426	0.117589018	2012	no	no	0.988562918	0	0	0	0	0	0	0	0	0
Central Valley	Sacramento Valley	Wetland	119427	0.102082894	2012	no	no	0.997031008	0	0	0	0	0	0	0	0	0
Central Valley	Sacramento Valley	Wetland	119428	0.103069798	2012	no	no	0.997395718	0	0	0	0	0	0	0	0	0
Central Valley	Sacramento Valley	Wetland	119429	0.177974731	2012	no	no	0.998018627	0	0	0	0	0	0	0	0	0
Central Valley	Sacramento Valley	Wetland	119430	0.17073667	2012	no	no	1	0	0	0	0	0	0	0	0	0
Central Valley	Sacramento Valley	Other Suitable	119431	0.387968739	2012	no	no	0.002412415	0	0	0	0	0	0	0	0	0
Central Valley	Sacramento Valley	Wetland	119432	0.272209957	2012	no	no	1	0	0	0	0	0	0	0	0	0
Central Valley	Sacramento Valley	Other Suitable	119433	0.574574979	2012	no	no	0.00463772	0	0	0	0	0	0	0	0	0
Central Valley	Sacramento Valley	Wetland	119434	0.272234923	2012	no	no	0.645258218	0	0	0	0	0	0	0	0	0
Central Valley	Sacramento Valley	Wetland	119435	0.210733547	2012	no	no	0.99960613	0	0	0	0	0	0	0	0	0
Central Valley	Sacramento Valley	Other Suitable	119436	0.778858359	2012	no	no	0.009454833	0	0	0	0	0	0	0	0	0
Central Valley	Sacramento Valley	Other Suitable	119437	0.20478606	2012	no	no	0.002611417	0	0	0	0	0	0	0	0	0
Central Valley	Sacramento Valley	Other Suitable	119438	0.37189771	2012	no	no	0	0	0	0	0	0	0	0	0	0
Central Valley	Sacramento Valley	Other Suitable	119439	0.269125374	2012	no	no	0	0	0	0	0	0	0	0	0	0
Central Valley	Sacramento Valley	Other Suitable	119440	0.324513105	2012	no	no	0.13154133	0	0	0	0	0	0	0	0	0
Central Valley	Sacramento Valley	Wetland	119441	0.114105563	2012	no	no	0.940108319	0	0	0	0	0	0	0	0	0
Central Valley	Sacramento Valley	Wetland	119442	0.138778181	2012	no	no	1	0	0	0	0	0	0	0	0	0
Central Valley	Sacramento Valley	Wetland	119443	0.135829567	2012	no	no	0.992863694	0	0	0	0	0	0	0	0	0
Central Valley	Sacramento Valley	Other Suitable	119444	0.0416572	2012	no	no	0	0	0	0	0	0	0	0	0	0
Central Valley	Sacramento Valley	Other Suitable	119445	0.031439419	2012	no	no	0	0	0	0	0	0	0	0	0	0
Central Valley	Sacramento Valley	Other Suitable	119446	0.221945608	2012	no	no	0	0	0	0	0	0	0	0	0	0
Central Valley	Sacramento Valley	Wetland	119447	0.154563828	2012	no	no	0.982908834	0	0	0	0	0	0	0	0	0
Central Valley	Sacramento Valley	Wetland	119448	0.133193287	2012	no	no	0.997286823	0	0	0	0	0	0	0	0	0
Central Valley	Sacramento Valley	Wetland	119452	0.025125555	2012	no	no	1	0	0	0	0	0	0	0	0	0
Central Valley	Sacramento Valley	Wetland	119453	1.179160544	2012	no	no	0.864150751	0	0	0	0	0	0	0	0	0
Central Valley	Sacramento Valley	Wetland	119455	0.359425021	2012	no	no	0.949098712	0	0	0	0	0	0	0	0	0
Central Valley	Sacramento Valley	Wetland	119456	1.454241405	2012	no	no	0.914148185	0	0	0	0	0	0	0	0	0
Central Valley	Sacramento Valley	Wetland	119457	0.616718085	2012	no	no	0.967381898	0	0	0	0	0	0	0	0	0
Central Valley	Sacramento Valley	Wetland	119458	0.497185234	2012	no	no	0.983471477	0	0	0	0	0	0	0	0	0
Central Valley	Sacramento Valley	Wetland	119459	0.333850997	2012	no	no	0.63387607	0	0	0	0	0	0	0	0	0
Central Valley	Sacramento Valley	Wetland	119460	0.32419454	2012	no	no	0.983545847	0	0	0	0	0	0	0	0	0
Central Valley	Sacramento Valley	Wetland	119461	0.606702121	2012	no	no	0.999963953	0	0	0	0	0	0	0	0	0
Central Valley	Sacramento Valley	Wetland	119462	0.832337101	2012	no	no	0.827828732	0	0	0	0	0	0	0	0	0
Central Valley	Sacramento Valley	Wetland	119464	0.509784203	2012	no	no	0.717759333	0	0	0	0	0	0	0	0	0
Central Valley	Sacramento Valley	Wetland	119465	0.580743228	2012	no	no	0.670389081	0	0	0	0	0	0	0	0	0
Central Valley	Sacramento Valley	Wetland	119466	0.516439029	2012	no	no	0.931630916	0	0	0	0	0	0	0	0	0
Central Valley	Sacramento Valley	Wetland	119467	0.73934106	2012	no	no	0.999883197	0	0	0	0	0	0	0	0	0
Central Valley	Sacramento Valley	Wetland	119468	1.096524708	2012	no	no	0.776219699	72	60	0	0	0	11	0	1	12
Central Valley	Sacramento Valley	Wetland	119469	0.371268036	2012	no	no	0.768673774	8	8	0	0	0	0	0	0	0
Central Valley	Sacramento Valley	Wetland	119470	0.287953205	2012	no	no	0.972251436	0	0	0	0	0	0	0	0	0
Central Valley	Sacramento Valley	Wetland	119471	0.23766499	2012	no	no	0.429693148	0	0	0	0	0	0	0	0	0
Central Valley	Sacramento Valley	Other Suitable	119472	0.210651499	2012	no	no	0.643660713	0	0	0	0	0	0	0	0	0
Central Valley	Sacramento Valley	Wetland	119473	0.120315779	2012	no	no	1	0	0	0	0	0	0	0	0	0
Central Valley	Sacramento Valley	Wetland	119474	0.446889395	2012	no	no	0.95357806	0	0	0	0	0	0	0	0	0
Central Valley	Sacramento Valley	Wetland	119475	0.385480429	2012	no	no	0.998358134	0	0	0	0	0	0	0	0	0
Central Valley	Sacramento Valley	Other Suitable	119477	0.193241321	2012	no	no	0.011351519	0	0	0	0	0	0	0	0	0
Central Valley	Sacramento Valley	Wetland	119478	0.245262678	2012	no	no	0.993819717	0	0	0	0	0	0	0	0	0
Central Valley	Sacramento Valley	Wetland	119479	0.193682237	2012	no	no	0	0	0	0	0	0	0	0	0	0
Central Valley	Sacramento Valley	Wetland	119480	0.536879076	2012	no	no	1	0	0	0	0	0	0	0	0	0
Central Valley	Sacramento Valley	Wetland	119481	0.163480027	2012	no	no	0.800356869	0	0	0	0	0	0	0	0	0
Central Valley	Sacramento Valley	Wetland	119482	0.038263352	2012	no	no	0.771674964	0	0	0	0	0	0	0	0	0
Central Valley	Sacramento Valley	Wetland	119483	0.111431794	2012	no	no	0.85058006	0	0	0	0	0	0	0	0	0
Central Valley	Sacramento Valley	Other Suitable	119484	0.079467627	2012	no	no	0.4	0	0	0	0	0	0	0	0	0
Central Valley	Sacramento Valley	Wetland	119485	0.071071692	2012	no	no	1	0	0	0	0	0	0	0	0	0
Central Valley	Sacramento Valley	Wetland	119486	0.057961694	2012	no	no	1	0	0	0	0	0	0	0	0	0
Central Valley	Sacramento Valley	Other Suitable	119487	0.43075102	2012	no	no	0.01	0	0	0	0	0	0	0	0	0
Central Valley	Sacramento Valley	Wetland	119488	0.181312381	2012	no	no	1	0	0	0	0	0	0	0	0	0
Central Valley	Sacramento Valley	Wetland	119489	0.151480768	2012	no	no	0.395584019	0	0	0	0	0	0	0	0	0
Central Valley	Sacramento Valley	Wetland	119490	0.511379013	2012	no	no	0.986883768	0	0	0	0	0	0	0	0	0
Central Valley	Sacramento Valley	Wetland	119492	0.095725938	2012	no	no	0.985730646	0	0	0	0	0	0	0	0	0
Central Valley	Sacramento Valley	Wetland	119493	0.088976261	2012	no	no	0.595032865	0	0	0	0	0	0	0	0	0
Central Valley	Sacramento Valley	Other Suitable	119494	0.348364313	2012	no	no	0.000280487	0	0	0	0	0	0	0	0	0
Central Valley	Sacramento Valley	Other Suitable	119495	0.925642915	2012	no	no	0.358930375	40	40	0	0	0	0	0	0	0
Central Valley	Sacramento Valley	Wetland	119496	0.111390411	2012	no	no	0.961003456	0	0	0	0	0	0	0	0	0
Central Valley	Sacramento Valley	Wetland	119497	0.164466962	2012	no	no	1	0	0	0	0	0	0	0	0	0
Central Valley	Sacramento Valley	Other Suitable	119498	0.173381912	2012	no	no	0.999140107	0	0	0	0	0	0	0	0	0
Central Valley	Sacramento Valley	Wetland	119499	0.474633783	2012	no	no	0.158796491	0	0	0	0	0	0	0	0	0
Central Valley	Sacramento Valley	Wetland	119500	0.130031491	2012	no	no	0.809067796	0	0	0	0	0	0	0	0	0
Central Valley	Sacramento Valley	Wetland	119501	0.242703909	2012	no	no	0.589456961	0	0	0	0	0	0	0	0	0
Central Valley	Sacramento Valley	Wetland	119502	2.064561889	2012	no	no	0.99230283	0	0	0	0	0	0	0	0	0
Central Valley	Sacramento Valley	Wetland	119503	0.418608431	2012	no	no	0.546898866	0	0	0	0	0	0	0	0	0
Central Valley	Sacramento Valley	Wetland	119504	0.11241654	2012	no	no	0.856048636	25	25	0	0	0	0	0	0	0
Central Valley	Sacramento Valley	Wetland	119505	0.14837504	2012	no	no	0	0	0	0	0	0	0	0	0	0
Central Valley	Sacramento Valley	Wetland	119506	0.136167549	2012	no	no	0.996903852	0	0	0	0	0	0	0	0	0
Central Valley	Sacramento Valley	Wetland	119507	0.171704159	2012	no	no	0.986250779	0	0	0	0	0	0	0	0	0
Central Valley	Sacramento Valley	Wetland	119508	0.304809477	2012	no	no	0.998633015	0	0	0	0	0	0	0	0	0
Central Valley	Sacramento Valley	Other Suitable	119509	0.039962572	2012	no	no	0	0	0	0	0	0	0	0	0	0
Central Valley	Sacramento Valley	Other Suitable	119510	0.232540349	2012	no	no	0.992990387	0	0	0	0	0	0	0	0	0
Central Valley	Sacramento Valley	Other Suitable	119511	0.153552484	2012	no	no	0.960566016	0	0	0	0	0	0	0	0	0
Central Valley	Sacramento Valley	Other Suitable	119512	0.25406345	2012	no	no	0.940142661	0	0	0	0	0	0	0	0	0
Central Valley	Sacramento Valley	Other Suitable	119513	0.235274266	2012	no	no	0.999380744	0	0	0	0	0	0	0	0	0
Central Valley	Sacramento Valley	Wetland	119514	0.273726851	2012	no	no	0.9	0	0	0	0	0	0	0	0	0
Central Valley	Sacramento Valley	Wetland	119515	0.721382956	2012	no	no	0.438401479	62	12	0	50	0	0	0	0	0
Central Valley	Sacramento Valley	Other Suitable	119516	0.164361694	2012	no	no	0	0	0	0	0	0	0	0	0	0
Central Valley	Sacramento Valley	Wetland	119517	0.547918118	2012	no	no	0.591544752	0	0	0	0	0	0	0	0	0
Central Valley	Sacramento Valley	Wetland	119518	0.046886687	2012	no	no	0.917163153	0	0	0	0	0	0	0	0	0
Central Valley	Sacramento Valley	Other Suitable	119519	0.313444901	2012	no	no	0	0	0	0	0	0	0	0	0	0
Central Valley	Sacramento Valley	Wetland	119520	0.359967431	2012	no	no	0.82652783	0	0	0	0	0	0	0	0	0
Central Valley	Sacramento Valley	Wetland	119521	0.170579861	2012	no	no	0.975798866	0	0	0	0	0	0	0	0	0
Central Valley	Sacramento Valley	Wetland	119522	0.249381796	2012	no	no	0.992929174	0	0	0	0	0	0	0	0	0
Central Valley	Sacramento Valley	Other Suitable	119523	0.173206642	2012	no	no	1	0	0	0	0	0	0	0	0	0
Central Valley	Sacramento Valley	Wetland	119524	0.06990113	2012	no	no	0.997997911	0	0	0	0	0	0	0	0	0
Central Valley	Sacramento Valley	Wetland	119525	0.027232092	2012	no	no	0.998390398	0	0	0	0	0	0	0	0	0
Central Valley	Sacramento Valley	Wetland	119526	0.60154643	2012	no	no	0.998706683	0	0	0	0	0	0	0	0	0
Central Valley	Sacramento Valley	Other Suitable	119527	0.168308132	2012	no	no	0	0	0	0	0	0	0	0	0	0
Central Valley	Sacramento Valley	Wetland	119528	0.315615683	2012	no	no	0.813223068	0	0	0	0	0	0	0	0	0
Central Valley	Sacramento Valley	Wetland	119529	0.121897491	2012	no	no	0.768292613	0	0	0	0	0	0	0	0	0
Central Valley	Sacramento Valley	Wetland	119530	0.211295871	2012	no	no	0.228394451	0	0	0	0	0	0	0	0	0
Central Valley	Sacramento Valley	Wetland	119531	0.12017195	2012	no	no	0.744039662	0	0	0	0	0	0	0	0	0
Central Valley	Sacramento Valley	Wetland	119532	0.196755643	2012	no	no	0.920547117	15	15	0	0	0	0	0	0	0
Central Valley	Sacramento Valley	Wetland	119533	0.124129935	2012	no	no	0.568805918	0	0	0	0	0	0	0	0	0
Central Valley	Sacramento Valley	Other Suitable	119534	0.143087705	2012	no	no	0.999446847	0	0	0	0	0	0	0	0	0
Central Valley	Sacramento Valley	Other Suitable	119535	0.118847005	2012	no	no	1	0	0	0	0	0	0	0	0	0
Central Valley	Sacramento Valley	Other Suitable	119536	0.137118102	2012	no	no	1	0	0	0	0	0	0	0	0	0
Central Valley	Sacramento Valley	Wetland	119537	0.138213975	2012	no	no	0.999284134	0	0	0	0	0	0	0	0	0
Central Valley	Sacramento Valley	Other Suitable	119538	0.666139288	2012	no	no	0.686181888	0	0	0	0	0	0	0	0	0
Central Valley	Sacramento Valley	Wetland	119539	0.104650079	2012	no	no	0.598341415	0	0	0	0	0	0	0	0	0
Central Valley	Sacramento Valley	Wetland	119540	0.521400609	2012	no	no	0.908208631	0	0	0	0	0	0	0	0	0
Central Valley	Sacramento Valley	Other Suitable	119541	0.51112854	2012	no	no	0	0	0	0	0	0	0	0	0	0
Central Valley	Sacramento Valley	Other Suitable	119542	0.4908369	2012	no	no	0	0	0	0	0	0	0	0	0	0
Central Valley	Sacramento Valley	Other Suitable	119543	0.716087958	2012	no	no	0.278051768	0	0	0	0	0	0	0	0	0
Central Valley	Sacramento Valley	Wetland	119544	0.164604116	2012	no	no	1	0	0	0	0	0	0	0	0	0
Central Valley	Sacramento Valley	Wetland	119545	0.022809502	2012	no	no	0.981559231	0	0	0	0	0	0	0	0	0
Central Valley	Sacramento Valley	Wetland	119546	0.368303877	2012	no	no	0.98779419	0	0	0	0	0	0	0	0	0
Central Valley	Sacramento Valley	Wetland	119547	0.467481771	2012	no	no	0.998119234	0	0	0	0	0	0	0	0	0
Central Valley	Sacramento Valley	Wetland	119548	0.048315199	2012	no	no	0.994806683	0	0	0	0	0	0	0	0	0
Central Valley	Sacramento Valley	Other Suitable	119549	0.099017009	2012	no	no	0.045631852	0	0	0	0	0	0	0	0	0
Central Valley	Sacramento Valley	Wetland	119550	0.150390217	2012	no	no	1	0	0	0	0	0	0	0	0	0
Central Valley	Sacramento Valley	Wetland	119551	0.308913459	2012	no	no	1	0	0	0	0	0	0	0	0	0
Central Valley	Sacramento Valley	Other Suitable	119552	2.333747793	2012	no	no	0.011696491	0	0	0	0	0	0	0	0	0
Central Valley	Sacramento Valley	Wetland	119553	0.051529382	2012	no	no	0.440964912	0	0	0	0	0	0	0	0	0
Central Valley	Sacramento Valley	Other Suitable	119554	0.507742187	2012	no	no	0.11168116	6	6	0	0	0	0	0	0	0
Central Valley	Sacramento Valley	Other Suitable	119555	0.030176036	2012	no	no	0.763774606	0	0	0	0	0	0	0	0	0
Central Valley	Sacramento Valley	Wetland	119556	0.580003142	2012	no	no	0.999856333	0	0	0	0	0	0	0	0	0
Central Valley	Sacramento Valley	Wetland	119557	0.094559809	2012	no	no	0.992678112	0	0	0	0	0	0	0	0	0
Central Valley	Sacramento Valley	Wetland	119558	0.371345845	2012	no	no	0.997487036	0	0	0	0	0	0	0	0	0
Central Valley	Sacramento Valley	Wetland	119559	0.121024625	2012	no	no	0.97916205	0	0	0	0	0	0	0	0	0
Central Valley	Sacramento Valley	Wetland	119560	0.112605717	2012	no	no	0.998706814	0	0	0	0	0	0	0	0	0
Central Valley	Sacramento Valley	Wetland	119562	0.066092695	2012	no	no	0.998505096	0	0	0	0	0	0	0	0	0
Central Valley	Sacramento Valley	Wetland	119563	0.148913908	2012	no	no	0.706814749	0	0	0	0	0	0	0	0	0
Central Valley	Sacramento Valley	Wetland	119564	0.155528179	2012	no	no	1	0	0	0	0	0	0	0	0	0
Central Valley	Sacramento Valley	Other Suitable	119565	0.051186758	2012	no	no	0	0	0	0	0	0	0	0	0	0
Central Valley	Sacramento Valley	Other Suitable	119566	0.712876245	2012	no	no	0.016478178	0	0	0	0	0	0	0	0	0
Central Valley	Sacramento Valley	Other Suitable	119567	0.720080177	2012	no	no	0.002703573	40	0	0	0	0	0	0	0	0
Central Valley	Sacramento Valley	Miscellaneous	119580	0.702613344	2012	no	no	0.006539835	0	0	0	0	0	0	0	0	0
Central Valley	Sacramento Valley	Miscellaneous	119581	0.24513504	2012	no	no	0.075746606	0	0	0	0	0	0	0	0	0
Central Valley	Sacramento Valley	Wetland	119582	0.316661261	2012	no	no	0.495461742	0	0	0	0	0	0	0	0	0
Central Valley	Sacramento Valley	Other Suitable	119583	0.107292122	2012	no	no	0.1	0	0	0	0	0	0	0	0	0
Central Valley	Sacramento Valley	Wetland	119584	0.147954784	2012	no	no	0.987028775	0	0	0	0	0	0	0	0	0
Central Valley	Sacramento Valley	Wetland	119585	0.103183865	2012	no	no	0.987886198	0	0	0	0	0	0	0	0	0
Central Valley	Sacramento Valley	Wetland	119586	0.128670073	2012	no	no	0.985416102	0	0	0	0	0	0	0	0	0
Central Valley	Sacramento Valley	Wetland	119587	0.76418768	2012	no	no	0.50028299	0	0	0	0	0	0	0	0	0
Central Valley	Sacramento Valley	Wetland	119588	0.386058323	2012	no	no	1	0	0	0	0	0	0	0	0	0
Central Valley	Sacramento Valley	Wetland	119589	0.3881319	2012	no	no	1	0	0	0	0	0	0	0	0	0
Central Valley	Sacramento Valley	Wetland	119590	0.39251224	2012	no	no	0.992211361	0	0	0	0	0	0	0	0	0
Central Valley	Sacramento Valley	Other Suitable	119591	0.57128226	2012	no	no	0.028045138	0	0	0	0	0	0	0	0	0
Central Valley	Sacramento Valley	Wetland	119592	0.119493997	2012	no	no	1	0	0	0	0	0	0	0	0	0
Central Valley	Sacramento Valley	Other Suitable	119593	0.39742204	2012	no	no	0.999648991	0	0	0	0	0	0	0	0	0
Central Valley	Sacramento Valley	Wetland	119594	0.061638884	2012	no	no	0.85	0	0	0	0	0	0	0	0	0
Central Valley	Sacramento Valley	Wetland	119595	0.124202738	2012	no	no	0.998735027	0	0	0	0	0	0	0	0	0
Central Valley	Sacramento Valley	Other Suitable	119596	0.224652393	2012	no	no	0.993485184	0	0	0	0	0	0	0	0	0
Central Valley	Sacramento Valley	Wetland	119597	0.241763023	2012	no	no	0.989847746	0	0	0	0	0	0	0	0	0
Central Valley	Sacramento Valley	Wetland	119598	0.339650711	2012	no	no	0.999356603	0	0	0	0	0	0	0	0	0
Central Valley	Sacramento Valley	Wetland	119599	0.231718416	2012	no	no	0.896574914	0	0	0	0	0	0	0	0	0
Central Valley	Sacramento Valley	Wetland	119600	0.138696074	2012	no	no	1	0	0	0	0	0	0	0	0	0
Central Valley	Sacramento Valley	Wetland	119601	0.102013855	2012	no	no	1	0	0	0	0	0	0	0	0	0
Central Valley	Sacramento Valley	Other Suitable	119602	0.145569956	2012	no	no	1	0	0	0	0	0	0	0	0	0
Central Valley	Sacramento Valley	Other Suitable	119603	0.197359344	2012	no	no	1	0	0	0	0	0	0	0	0	0
Central Valley	Sacramento Valley	Wetland	119604	0.295641374	2012	no	no	0.999008198	0	0	0	0	0	0	0	0	0
Central Valley	Sacramento Valley	Wetland	119610	0.031301132	2012	no	no	0.795382735	0	0	0	0	0	0	0	0	0
Central Valley	Sacramento Valley	Other Suitable	119611	0.325661352	2012	no	no	0.064342808	0	0	0	0	0	0	0	0	0
Central Valley	Sacramento Valley	Wetland	119612	0.116605441	2012	no	no	0.998858947	0	0	0	0	0	0	0	0	0
Central Valley	Sacramento Valley	Wetland	119613	0.104108723	2012	no	no	0.944486773	0	0	0	0	0	0	0	0	0
Central Valley	Sacramento Valley	Other Suitable	119614	0.126591142	2012	no	no	1	0	0	0	0	0	0	0	0	0
Central Valley	Sacramento Valley	Wetland	119615	1.24511075	2012	no	no	0	0	0	0	0	0	0	0	0	0
Central Valley	Sacramento Valley	Wetland	119616	0.144844441	2012	no	no	0.362158701	0	0	0	0	0	0	0	0	0
Central Valley	Sacramento Valley	Wetland	119617	0.107524345	2012	no	no	0.983570226	0	0	0	0	0	0	0	0	0
Central Valley	Sacramento Valley	Wetland	119618	0.115431114	2012	no	no	0.983450797	0	0	0	0	0	0	0	0	0
Central Valley	Sacramento Valley	Wetland	119619	0.45461299	2012	no	no	0.18371432	25	25	0	0	0	0	0	0	0
Central Valley	Sacramento Valley	Wetland	119620	0.325251317	2012	no	no	0.119751157	0	0	0	0	0	0	0	0	0
Central Valley	San Joaquin	Other Suitable	120119	0.104686075	2012	no	no	0	0	0	0	0	0	0	0	0	0
Central Valley	San Joaquin	Wetland	120120	0.046516618	2012	no	no	0	0	0	0	0	0	0	0	0	0
Central Valley	San Joaquin	Wetland	120121	0.079043201	2012	no	no	0	0	0	0	0	0	0	0	0	0
Central Valley	San Joaquin	Wetland	120122	0.130152744	2012	no	no	0	0	0	0	0	0	0	0	0	0
Central Valley	San Joaquin	Wetland	120123	0.070300961	2012	no	no	0.2	0	0	0	0	0	0	0	0	0
Central Valley	San Joaquin	Wetland	120124	0.039959128	2012	no	no	0	0	0	0	0	0	0	0	0	0
Central Valley	San Joaquin	Wetland	120126	0.133774972	2012	no	no	0.5	0	0	0	0	0	0	0	0	0
Central Valley	San Joaquin	Wetland	120128	0.213332799	2012	no	no	0.9	0	0	0	0	0	0	0	0	0
Central Valley	San Joaquin	Wetland	120129	0.094668594	2012	no	no	0	0	0	0	0	0	0	0	0	0
Central Valley	San Joaquin	Wetland	120130	0.183382643	2012	no	no	0.2	0	0	0	0	0	0	0	0	0
Central Valley	San Joaquin	Wetland	120131	0.043109502	2012	no	no	0.6	0	0	0	0	0	0	0	0	0
Central Valley	San Joaquin	Wetland	120133	0.039555674	2012	no	no	0.1	0	0	0	0	0	0	0	0	0
Central Valley	San Joaquin	Wetland	120135	0.125327384	2012	no	no	0.3	0	0	0	0	0	0	0	0	0
Central Valley	San Joaquin	Wetland	120136	0.063888555	2012	no	no	0.25	0	0	0	0	0	0	0	0	0
Central Valley	San Joaquin	Wetland	120137	0.02224113	2012	no	no	0	0	0	0	0	0	0	0	0	0
Central Valley	San Joaquin	Wetland	120138	0.036598385	2012	no	no	0	0	0	0	0	0	0	0	0	0
Central Valley	San Joaquin	Wetland	120139	0.080560317	2012	no	no	0	0	0	0	0	0	0	0	0	0
Central Valley	San Joaquin	Wetland	120142	0.041999262	2012	no	no	0.2	0	0	0	0	0	0	0	0	0
Central Valley	San Joaquin	Wetland	120143	0.037661894	2012	no	no	0	0	0	0	0	0	0	0	0	0
Central Valley	San Joaquin	Wetland	120147	0.075660692	2012	no	no	0.95	1	0	0	0	0	0	0	0	0
Central Valley	San Joaquin	Wetland	120148	0.013983106	2012	no	no	0.4	0	0	0	0	0	0	0	0	0
Central Valley	San Joaquin	Wetland	120149	0.061313635	2012	no	no	0.95	0	0	0	0	0	0	0	0	0
Central Valley	San Joaquin	Wetland	120150	0.131931885	2012	no	no	0.95	0	0	0	0	0	0	0	0	0
Central Valley	San Joaquin	Wetland	120151	0.01465622	2012	no	no	0.95	13	0	0	0	2	11	0	0	0
Central Valley	San Joaquin	Wetland	120152	0.034322953	2012	no	no	0.8	80	0	0	8	0	68	4	0	0
Central Valley	San Joaquin	Wetland	120153	0.046286391	2012	no	no	0.95	0	0	0	0	0	0	0	0	0
Central Valley	San Joaquin	Wetland	120154	0.085672561	2012	no	no	0.95	2	0	2	0	0	0	0	0	0
Central Valley	San Joaquin	Wetland	120155	0.08903615	2012	no	no	0	2	0	2	0	0	0	0	0	0
Central Valley	San Joaquin	Wetland	120156	0.094389455	2012	no	no	0.8	2	0	0	0	0	0	0	0	0
Central Valley	San Joaquin	Wetland	120157	0.087741715	2012	no	no	0.8	28	0	2	22	4	0	0	0	0
Central Valley	San Joaquin	Wetland	120158	0.13627447	2012	no	no	0	0	0	0	0	0	0	0	0	0
Central Valley	San Joaquin	Wetland	120160	0.342692219	2012	no	no	0.5	0	0	0	0	0	0	0	0	0
Central Valley	San Joaquin	Wetland	120161	0.027538982	2012	no	no	0	0	0	0	0	0	0	0	0	0
Central Valley	San Joaquin	Wetland	120162	0.016325219	2012	no	no	0	0	0	0	0	0	0	0	0	0
Central Valley	San Joaquin	Wetland	120163	0.027782198	2012	no	no	0	0	0	0	0	0	0	0	0	0
Central Valley	San Joaquin	Wetland	120164	0.311741855	2012	no	no	0.6	207	85	38	0	16	68	0	0	0
Central Valley	San Joaquin	Wetland	120166	0.024980218	2012	no	no	0	0	0	0	0	0	0	0	0	0
Central Valley	San Joaquin	Wetland	120167	0.050635007	2012	no	no	0	0	0	0	0	0	0	0	0	0
Central Valley	San Joaquin	Wetland	120168	0.055954724	2012	no	no	0.6	0	0	0	0	0	0	0	0	0
[truncated: 6,980 more rows]
